# Supplementary material for: Integration of the serum metabolome and gut microbiome underscores the importance of altered lipid metabolism and potential immune modulation in Parkinson’s Disease
Source: Brain Disord. Author manuscript; Available in PMC 2026 Jun 25. (PMC13293530; doi:10.1016/j.dscb.2026.100310)
Supplement: 1 [file NIHMS2177835-supplement-1.xlsx]

## Sheet: TableS1. PD-Associated Genera
Table S1. Microbial genera associated with Parkinson's Disease (N=211)
Phylum	Genus	Coefficient	Standard Error	p-value	Adj p-value
Synergistetes	Cloacibacillus	1.18289	0.351648	0.00076865	0.00443452
Firmicutes	Hungatella	1.05908	0.253063	2.85128e-05	0.000194406
Firmicutes	Sellimonas	0.972095	0.26134	0.000199499	0.00126443
Actinobacteria	Eggerthella	0.914099	0.23426	9.53733e-05	0.000622
Firmicutes	Enterococcus	0.886577	0.356211	0.0128135	0.0543969
Proteobacteria	Klebsiella	0.858256	0.269769	0.0014654	0.00814112
Firmicutes	UBA1819	0.793719	0.122845	1.03901e-10	9.74073e-10
Verrucomicrobia	Akkermansia	0.501199	0.129957	0.000114949	0.00073896
Firmicutes	Eisenbergiella	0.443493	0.206247	0.0315317	0.117267
Actinobacteria	Bifidobacterium	0.437865	0.164548	0.00779033	0.0361407
Firmicutes	Family_XIII_AD3011_group	0.430728	0.198255	0.0298105	0.112453
Firmicutes	Oscillibacter	0.407542	0.121695	0.000811405	0.00462193
Bacteroidetes	Alistipes	0.319423	0.105201	0.00239494	0.0129846
Firmicutes	Unspecified Ruminococcaceae genus	0.252055	0.113982	0.0270118	0.103891
Bacteroidetes	Parabacteroides	0.220211	0.0999408	0.0275652	0.105121
Firmicutes	Acidaminococcus	0.199865	0.00520801	0	0
Firmicutes	Ruminiclostridium_5	0.17737	0.0878551	0.0434987	0.154129
Firmicutes	Tyzzerella_4	-0.0434117	0.00865766	5.32401e-07	4.20317e-06
Firmicutes	UC5-1-2E3	-0.0929985	0.0147352	2.76642e-10	2.54059e-09
Firmicutes	Unspecified Clostridiales_vadinBB60_group genus	-0.107357	0.0160543	2.27615e-11	2.17929e-10
Proteobacteria	Sutterella	-0.156477	0.00938336	1.9601e-62	4.20022e-61
Firmicutes	Faecalibacterium	-0.201037	0.101521	0.0476765	0.161507
Firmicutes	Agathobacter	-0.206357	0.102819	0.0447496	0.157323
Firmicutes	Marvinbryantia	-0.210551	0.0145738	2.61045e-47	4.69881e-46
Firmicutes	DTU089	-0.22304	0.0279303	1.39822e-15	1.46325e-14
Firmicutes	Lachnospiraceae_FCS020_group	-0.273447	0.0201106	4.16488e-42	6.69356e-41
Firmicutes	Tyzzerella	-0.283436	0.0155128	1.40646e-74	3.72299e-73
Firmicutes	Lachnospiraceae_UCG-004	-0.347815	0.0135093	3.54098e-146	1.77049e-144
Firmicutes	CAG-56	-0.348922	0.0121357	8.61663e-182	4.84686e-180
Firmicutes	Lachnospiraceae_NK4A136_group	-0.362339	0.127186	0.00438718	0.0221823
Firmicutes	Lachnospiraceae_ND3007_group	-0.408306	0.164577	0.0131038	0.0545991
Model adjusted for Parkinson's Disease status, age at fecal sampling, sex, racial minority, sequencing platform. Benjamini-Hochberg procedure was used to control for false discovery rate.

## Sheet: TableS2.PCA_Loadings
Table S2. Loading of PD-related genera on first three principal components.
Family	Genus	PC1	PC2	PC3
Lachnospiraceae	Tyzzerella_4	0.19261	-0.0861603	0.11543
Ruminococcaceae	Oscillibacter	0.119279	-0.0939783	-0.198207
Enterococcaceae	Enterococcus	0.123662	-0.0773501	0.085056
Lachnospiraceae	Eisenbergiella	0.367964	0.0134639	0.105577
Lachnospiraceae	Sellimonas	0.261514	0.532158	-0.09159
Synergistaceae	Cloacibacillus	0.107135	-0.114409	-0.146383
Lachnospiraceae	CAG-56	-0.215192	0.148065	0.0899794
Lachnospiraceae	Marvinbryantia	-0.149833	0.080296	0.074895
Burkholderiaceae	Sutterella	-0.0790016	0.0173191	-0.00392292
Lachnospiraceae	UC5-1-2E3	-0.0620947	-0.0126856	-0.296539
Enterobacteriaceae	Klebsiella	0.0749068	-0.0760515	0.0908321
Lachnospiraceae	Tyzzerella	-0.0222974	0.0549443	-0.140557
Bifidobacteriaceae	Bifidobacterium	0.183514	-0.0839927	0.289087
Lachnospiraceae	Hungatella	0.232358	-0.118265	0.180744
Lachnospiraceae	Lachnospiraceae_UCG-004	-0.207946	0.0969793	-0.0440109
Clostridiales_vadinBB60_group	Unspecified	0.01814	-0.118631	-0.198306
Eggerthellaceae	Eggerthella	0.247921	0.537984	-0.104715
Tannerellaceae	Parabacteroides	0.114546	-0.113403	-0.390857
Lachnospiraceae	Lachnospiraceae_FCS020_group	-0.204705	0.129775	0.0605879
Family_XIII	Family_XIII_AD3011_group	0.291114	0.382794	-0.0246566
Ruminococcaceae	Faecalibacterium	-0.153248	0.107876	-0.228725
Rikenellaceae	Alistipes	0.144917	-0.164092	-0.403448
Akkermansiaceae	Akkermansia	0.128437	-0.143281	-0.112085
Ruminococcaceae	DTU089	0.0749715	-0.106497	-0.291475
Acidaminococcaceae	Acidaminococcus	0.0650774	-0.0559415	-0.00506109
Lachnospiraceae	Lachnospiraceae_ND3007_group	-0.251212	0.112868	-0.128251
Lachnospiraceae	Agathobacter	-0.236008	0.132066	-0.0753107
Ruminococcaceae	UBA1819	0.172138	-0.0782908	0.152532
Ruminococcaceae	Unspecified	0.0785238	-0.0768321	-0.128447
Ruminococcaceae	Ruminiclostridium_5	0.166523	-0.0346375	-0.249336
Lachnospiraceae	Lachnospiraceae_NK4A136_group	-0.217962	0.128485	-0.0856113

## Sheet: TableS3.Microbial-spls Hits
Table S3. Microbial hits: Putatively annotated features associated with Parkinson's Disease-related genera from the partial least square regression
mz	Time	Coefficient (95% CI)	p-value	VIP	column	Compound	multiple_match	ID_KEGG	ID_HMDB	reference*	Superclass*	class*	subclass*
100.094	32.954	-0.005 ( -0.019 , 0.009 )	0.459	2.13	HILIC
464.191	45.647	0.012 ( -0.001 , 0.026 )	0.074	5.14	HILIC	Dihydroisomorphine-6-glucuronide§; Etodolac acyl glucuronide†; Dihydromorphine-3-glucuronide§; Dihydroisomorphine-3-glucuronide§	TRUE		HMDB61137; HMDB60916; HMDB60821; HMDB60820	xMSannotator	Alkaloids and derivatives	Morphinans
195.138	281.56	-0.009 ( -0.018 , 0.001 )	0.08	3.63	HILIC	(22-Diethoxyethyl)benzene; (S)-Neolyratyl acetate; 1-(2-Furanyl)-1-octanone; 8-Ocimenyl acetate; Menthadienyl acetate; Carvyl acetate; (R)-2-Acetoxy-p-mentha-18-diene; Perillyl acetate; (S)-p-Mentha-18-dien-10-yl acetate; (2S4R)-p-Mentha-1(7)5-dien-2-ol acetate; Ethyl (2E4Z7Z)-Decatrienoate; Ethyl (2E4E7Z)-Decatrienoate; ()-Myrtenyl acetate; Neocnidilide; Hexylresorcinol; (SZ)-Lyratol acetate; 4-…	TRUE		HMDB41610; HMDB41497; HMDB40439; HMDB39685; HMDB38292; HMDB38046; HMDB37389; HMDB37231; HMDB37018; HMDB35801; HMDB35376; HMDB35375; HMDB35126; HMDB34450; HMDB32567; HMDB31840; HMDB14018	xMSannotator	Benzenoids	Benzene and substituted derivatives
107.108	54.499	-0.007 ( -0.013 , -0.001 )	0.034	2.87	HILIC
109.101	286.815	0.009 ( -0.005 , 0.022 )	0.179	3.64	HILIC
111.294	102.403	0.006 ( -0.004 , 0.015 )	0.208	2.43	HILIC
1132.31	86.631	-0.007 ( -0.012 , -0.001 )	0.022	2.87	HILIC
114.032	59.093	0.006 ( -0.003 , 0.015 )	0.158	2.63	HILIC
107.047	97.901	-0.005 ( -0.01 , 0 )	0.061	2.14	HILIC	Benzaldehyde	FALSE		HMDB06115	xMSannotator	Benzenoids	Benzene and substituted derivatives	Benzoyl derivatives
116.098	28.01	0.005 ( -0.003 , 0.012 )	0.182	2.1	HILIC
117.744	75.934	-0.006 ( -0.023 , 0.011 )	0.459	2.59	HILIC
125.526	51.595	-0.016 ( -0.032 , 0 )	0.05	6.82	HILIC
127.397	60.355	0.006 ( -0.002 , 0.014 )	0.118	2.53	HILIC
129.039	86.685	0.006 ( -0.003 , 0.015 )	0.18	2.52	HILIC
132.12	58.986	0.006 ( -0.008 , 0.019 )	0.387	2.43	HILIC
169.086	284.667	0.012 ( 0.002 , 0.023 )	0.032	5.19	HILIC	135-Trimethoxybenzene; (4-Hydroxy-3-methoxyphenyl)ethanol; 2-Furanylmethyl butanoate; Ethyl 2-furanpropionate; Epoxyoxophorone; 1-Ipomeanol; 4-Ipomeanol; 26-Dimethoxy-4-methylphenol	TRUE		HMDB59963; HMDB38925; HMDB37729; HMDB32921; HMDB32252; HMDB30473; HMDB30472; HMDB29680	xMSannotator	Benzenoids	Phenol ethers	Anisoles
140.058	75.222	0.005 ( -0.004 , 0.014 )	0.225	2.12	HILIC
140.099	74.097	-0.006 ( -0.027 , 0.015 )	0.573	2.51	HILIC
285.099	55.495	-0.008 ( -0.015 , -0.001 )	0.038	3.37	HILIC	D-Vacciniin; 2-O-Benzoyl-D-glucose; p-Cresol glucuronide	TRUE		HMDB38492; HMDB34618; HMDB11686	xMSannotator	Benzenoids	Benzene and substituted derivatives	Benzoic acids and derivatives
281.247	292.307	0.009 ( -0.001 , 0.019 )	0.07	3.84	HILIC	5-Octadecynoic acid; Ethyl 2E4Z-hexadecadienoate; Linalyl caprylate†; Mangiferic acid; Linoelaidic acid†; 10E12Z-Octadecadienoic acid; 9E11E-Octadecadienoic acid; Bovinic acid†; Linoleic acid†	TRUE		HMDB31097; HMDB31051; HMDB30430; HMDB29800; HMDB06270; HMDB05048; HMDB05047; HMDB03797; HMDB00673	xMSannotator	Lipids and lipid-like molecules	Fatty Acyls	Fatty acids and conjugates
146.106	75.228	0.005 ( -0.006 , 0.017 )	0.373	2.14	HILIC
147.123	100.952	0.008 ( -0.007 , 0.024 )	0.282	3.47	HILIC
148.961	54.608	0.007 ( -0.006 , 0.019 )	0.26	2.84	HILIC
351.215	38.794	-0.008 ( -0.018 , 0.002 )	0.099	3.41	HILIC	51218R-TriHEPE; Oryzalic acid B; Oryzalic acid A; (ent-6alpha7alpha12alpha)-6712-Trihydroxy-16-kauren-19-oic acid; PGH3; 20-oxo-leukotriene B4‡; 15-Oxo-lipoxin A4†; 15-Epi-lipoxin B5†; 12-Oxo-20-hydroxy-leukotriene B4‡; Resolvin E1†; 15-Keto-prostaglandin E2†; Prostaglandin D3†; Prostaglandin E3†; 8-iso-15-keto-PGE2†	TRUE		HMDB60096; HMDB38693; HMDB37593; HMDB36701; HMDB13040; HMDB12641; HMDB12590; HMDB12588; HMDB12552; HMDB10410; HMDB03175; HMDB03034; HMDB02664; HMDB02341	xMSannotator	Lipids and lipid-like molecules	Fatty Acyls	Eicosanoids
311.221	35.693	-0.007 ( -0.012 , -0.002 )	0.009	3.15	HILIC	Auxin b; Sterebin A; (9Z11R12S13S15Z)-1213-Epoxy-11-hydroxy-915-octadecadienoic acid; 12(13)Ep-9-KODE	TRUE		HMDB38484; HMDB35337; HMDB33505; HMDB13623	xMSannotator	Lipids and lipid-like molecules	Prenol lipids	Monoterpenoids
151.144	58.911	0.006 ( -0.008 , 0.021 )	0.363	2.68	HILIC
193.159	277.008	0.006 ( 0.001 , 0.012 )	0.039	2.67	HILIC	alpha-Ionone; Phenethyl isoamyl ether; 4-(266-Trimethyl-13-cyclohexadien-1-yl)-2-butanone; Vitispirane; 2457alpha-Tetrahydro-1447a-tetramethyl-1H-inden-2-ol; beta-Ionone; Cycloionone; alpha-Damascone; Isospirene; (R)-(E)-47-Megastigmadien-9-one; delta-Damascone; gamma-Ionone; Edulan I; (E)-58-Megastigmadien-4-one; (2E4Z7Z)-247-Tridecatrienal; 4-(266-Trimethylcyclohex-1-enyl)but-2-en-4-one; Pseudo…	TRUE		HMDB59883; HMDB41615; HMDB37139; HMDB36818; HMDB36684; HMDB36565; HMDB36144; HMDB36027; HMDB36022; HMDB35753; HMDB35682; HMDB34979; HMDB34959; HMDB34671; HMDB33545; HMDB32541; HMDB32498; HMDB31733; HMDB29825; HMDB29824; HMDB29823; HMDB29822; HMDB29821; HMDB29820	xMSannotator	Lipids and lipid-like molecules	Prenol lipids	Sesquiterpenoids
329.268	25.72	0.006 ( 0.001 , 0.011 )	0.023	2.56	HILIC	Avocadene 4-acetate; Avocadene 2-acetate; Avocadene 1-acetate; MG(16:1(9Z)0:00:0)§¶; MG(0:016:1(9Z)0:0)§¶	TRUE		HMDB31045; HMDB31044; HMDB31043; HMDB11565; HMDB11534	xMSannotator	Lipids and lipid-like molecules	Fatty Acyls	Fatty alcohols
818.562	66.356	- 0.006 ( - 0.01 , - 0.002 )	0.004	2.55	HILIC	PE(22:6(4Z7Z10Z13Z16Z19Z)20:1(11Z)); PE(22:5(7Z10Z13Z16Z19Z)20:2(11Z14Z)); PE(22:5(4Z7Z10Z13Z16Z)20:2(11Z14Z)); PE(22:4(7Z10Z13Z16Z)20:3(8Z11Z14Z)); PE(22:4(7Z10Z13Z16Z)20:3(5Z8Z11Z)); PE(22:2(13Z16Z)20:5(5Z8Z11Z14Z17Z)); PE(20:5(5Z8Z11Z14Z17Z)22:2(13Z16Z)); PE(20:3(8Z11Z14Z)22:4(7Z10Z13Z16Z)); PE(20:3(5Z8Z11Z)22:4(7Z10Z13Z16Z)); PE(20:2(11Z14Z)22:5(7Z10Z13Z16Z19Z)); PE(20:2(11Z14Z)22:5(4Z7Z10Z13…	TRUE		HMDB09692; HMDB09660; HMDB09627; HMDB09608; HMDB09595; HMDB09566; HMDB09470; HMDB09372; HMDB09339; HMDB09308; HMDB09307; HMDB09276	xMSannotator	Lipids and lipid-like molecules	Glycerophospholipids	Glycerophosphoethanolamines
162.151	72.793	0.006 ( -0.003 , 0.015 )	0.185	2.47	HILIC
166.954	285.308	-0.006 ( -0.016 , 0.005 )	0.297	2.35	HILIC
151.148	26.651	-0.006 ( -0.013 , 0.001 )	0.083	2.52	HILIC	(E)-48-Dimethyl-137-nonatriene; Cystophorene	TRUE		HMDB35792; HMDB30944	xMSannotator	Lipids and lipid-like molecules	Prenol lipids	Monoterpenoids
172.097	283.838	0.007 ( 0.002 , 0.013 )	0.018	3.1	HILIC
377.27	237.921	-0.005 ( -0.008 , -0.003 )	0.001	2.44	C18	Persenone A; 12-Gingerol; 1-Acetoxy-2-hydroxy-51215-heneicosatrien-4-one; MG(20:4(8Z11Z14Z17Z)0:00:0) §; MG(20:4(5Z8Z11Z14Z)0:00:0) §¶; MG(0:020:4(8Z11Z14Z17Z)0:0) §¶; 2-Arachidonylglycerol	TRUE		HMDB36568; HMDB36356; HMDB35273; HMDB11579; HMDB11578; HMDB11549; HMDB04666	xMSannotator	Lipids and lipid-like molecules	Fatty Acyls	Fatty alcohols
178.09	45.005	-0.012 ( -0.03 , 0.006 )	0.174	5.11	HILIC
149.027	101.243	-0.005 ( -0.01 , 0 )	0.039	2.16	HILIC	2-Oxo-4-methylthiobutanoic acid	FALSE		HMDB01553	xMSannotator	Lipids and lipid-like molecules	Fatty Acyls	Fatty acids and conjugates
405.267	267.942	-0.004 ( -0.009 , 0 )	0.039	2.08	C18	(6b7b13R)-67-Diacetoxy-814-labdadiene-13-ol; Annocherin A; 3-Oxocholic acid; 37-Dihydroxy-12-oxocholanoic acid; 7-Ketodeoxycholic acid	TRUE		HMDB35288; HMDB33399; HMDB00502; HMDB00400; HMDB00391	xMSannotator	Lipids and lipid-like molecules	Prenol lipids	Diterpenoids
188	43.343	0.009 ( 0.001 , 0.018 )	0.036	3.93	HILIC
189.164	37.537	-0.005 ( -0.016 , 0.006 )	0.355	2.15	HILIC
191.043	121.513	-0.006 ( -0.023 , 0.01 )	0.439	2.63	HILIC
333.28	253.338	-0.004 ( -0.008 , 0 )	0.041	2.03	C18	(all-Z)-71013-Docosatrienoic acid; Docosatrienoic acid	TRUE		HMDB31099; HMDB02823	xMSannotator	Lipids and lipid-like molecules	Fatty Acyls	Fatty acids and conjugates
377.196	38.244	-0.01 ( -0.021 , 0.001 )	0.079	4.32	HILIC	16alpha-hydroxyprednisolone; 12alpha-Hydroxy-1318-dehydroparain; 111214-Trihydroxy-7-methoxy-81113-abietatrien-206-olide; 18-Oxocortisol	TRUE		HMDB61016; HMDB39557; HMDB31932; HMDB00332	xMSannotator	Lipids and lipid-like molecules	Steroids and steroid derivatives	Hydroxysteroids
197.079	45.669	0.006 ( -0.005 , 0.017 )	0.234	2.54	HILIC
198.046	43.466	-0.014 ( -0.032 , 0.003 )	0.11	6.13	HILIC
205.068	73.03	0.006 ( -0.005 , 0.017 )	0.253	2.5	HILIC
209.583	125.592	0.005 ( -0.006 , 0.016 )	0.372	2.06	HILIC
247.144	52.941	-0.005 ( -0.011 , 0.001 )	0.074	2.24	HILIC	Lenticin	FALSE		HMDB61115	xMSannotator	Organic acids and derivatives	Carboxylic acids and derivatives	Amino acids, peptides, and analogues
289.194	215.286	-0.004 ( -0.009 , 0.001 )	0.075	2.01	C18	3-hydroxyropivacaine; Verapamil metabolite D-617	TRUE		HMDB60962; HMDB13962	xMSannotator	Organic acids and derivatives	Carboxylic acids and derivatives	Amino acids, peptides, and analogues
216.94	255.142	0.005 ( -0.004 , 0.013 )	0.231	2.07	HILIC
218.83	67.187	0.01 ( -0.006 , 0.025 )	0.193	4.13	HILIC
288.119	128.322	0.005 ( 0.001 , 0.008 )	0.019	2	HILIC	N-Ribosylhistidine	FALSE		HMDB02089	xMSannotator	Organic acids and derivatives	Carboxylic acids and derivatives	Amino acids, peptides, and analogues
151.087	38.41	0.008 ( 0.001 , 0.016 )	0.042	3.6	HILIC	2-Acetyl-35-dimethylpyrazine; 2-Acetyl-36-dimethylpyrazine; 78-Dihydro-3-methylpyrrolo12-apyrimidin-2(6H)-one; 2-Acetyl-3-ethylpyrazine; 6-Methylnicotinamide¶	TRUE		HMDB39999; HMDB39998; HMDB38513; HMDB29410; HMDB13704	xMSannotator	Organic oxygen compounds	Organic oxygen compounds	Carbonyl compounds
224.186	28.706	0.008 ( 0.002 , 0.015 )	0.021	3.45	HILIC
227.027	59.736	-0.006 ( -0.012 , -0.001 )	0.039	2.68	HILIC
343.123	109.031	0.005 ( -0.001 , 0.011 )	0.09	2.09	HILIC	Sucrose; D-Maltose; Melibiose	TRUE	C00089; C00208; C05402	HMDB00258; HMDB00163; HMDB00048	In House Library	Organic oxygen compounds	Organic oxygen compounds	Carbohydrates and carbohydrate conjugates
232.807	66.441	0.005 ( 0 , 0.011 )	0.074	2.2	HILIC
237.02	289.71	-0.006 ( -0.02 , 0.008 )	0.359	2.55	HILIC
240.09	104.497	-0.005 ( -0.023 , 0.013 )	0.535	2.13	HILIC
243.183	60.65	-0.011 ( -0.037 , 0.015 )	0.378	4.77	HILIC
244.263	38.479	-0.005 ( -0.013 , 0.003 )	0.225	2.03	HILIC
221.077	124.674	0.011 ( 0.003 , 0.018 )	0.012	4.52	HILIC	Brassitin; Serinyl-Aspartate; Aspartyl-Serine¶; Dehydroxyzyleuton; L-beta-aspartyl-L-serine	TRUE		HMDB40977; HMDB29035; HMDB28762; HMDB13970; HMDB11168	xMSannotator	Organoheterocyclic compounds	Indoles and derivatives	Indoles
180.102	282.421	0.01 ( 0.001 , 0.019 )	0.034	4.33	HILIC	Salsolinol§; 3,4-Methylenedioxyamphetamine§; 23-Dihydro-5-(3-hydroxypropanoyl)-1H-pyrrolizine; 123456-Hexahydro-5-(1-hydroxyethylidene)-7H-cyclopentabpyridin-7-one; Ethyl N-methylanthranilate; 35-Dimethylphenyl methylcarbamate; Maltoxazine; N-methylphenylalanine; alpha-Methylphenylalanine; (R)-Salsolinol§; 2(N)-Methyl-norsalsolinol§	TRUE		HMDB42012; HMDB41931; HMDB40021; HMDB39655; HMDB33763; HMDB31811; HMDB30372; HMDB29224; HMDB29223; HMDB05199; HMDB01189	xMSannotator	Organoheterocyclic compounds	Tetrahydroisoquinolines
249.936	82.156	-0.007 ( -0.016 , 0.003 )	0.149	2.77	HILIC
251.099	90.924	0.006 ( -0.013 , 0.025 )	0.537	2.46	HILIC
270.154	33.759	0.006 ( -0.001 , 0.013 )	0.095	2.48	HILIC	2-(4-Methyl-5-thiazolyl)ethyl octanoate	FALSE		HMDB32423	xMSannotator	Organoheterocyclic compounds	Azoles	Thiazoles
266.121	44.626	0.005 ( 0 , 0.01 )	0.063	2.17	HILIC	Thiamine	FALSE	C00378	HMDB00235	In House Library	Organoheterocyclic compounds	Diazines	Pyrimidines and pyrimidine derivatives
260.897	65.297	-0.007 ( -0.014 , -0.001 )	0.028	3.17	HILIC
265.057	122.577	-0.005 ( -0.012 , 0.003 )	0.175	2.08	HILIC
266.038	59.227	-0.005 ( -0.011 , 0 )	0.071	2.27	HILIC
162.056	40.608	0.004 ( -0.001 , 0.009 )	0.081	2.05	C18	3-Methyldioxyindole	FALSE	CA1325	HMDB04186	In House Library	Organoheterocyclic compounds	Indoles and derivatives	Indolines
266.16	55.705	0.006 ( 0.001 , 0.012 )	0.038	2.65	HILIC
268.876	143.503	0.006 ( -0.007 , 0.019 )	0.337	2.53	HILIC
270.1	117.939	0.005 ( 0 , 0.011 )	0.073	2.25	HILIC
177.055	284.086	0.007 ( -0.002 , 0.016 )	0.099	3.11	HILIC	4-Methylumbelliferone; 3-(34-Methylenedioxyphenyl)propenal; 7-Hydroxy-6-methyl-2H-1-benzopyran-2-one; 145-Naphthalenetriol; 10-Hydroxy-28-decadiene-46-diynoic acid; Herniarin	TRUE		HMDB59622; HMDB33813; HMDB32990; HMDB32883; HMDB31054; HMDB29758	xMSannotator	Phenylpropanoids and polyketides	Coumarins and derivatives	Hydroxycoumarins
585.486	238.061	-0.005 ( -0.009 , -0.001 )	0.019	2.32	C18	Erythrinasinate A	FALSE		HMDB38713	xMSannotator	Phenylpropanoids and polyketides	Cinnamic acids and derivatives	Hydroxycinnamic acids and derivatives
381.205	141.041	0.006 ( -0.002 , 0.014 )	0.113	2.8	C18	(3alpha5alpha9xi10beta)-O-(3-Hydroxy-7-drimen-11-yl)umbelliferone; Gancaonin R; Assafoetidin; Foetidin; (-)-Farnesiferol C; Farnesiferol B; Farnesiferol A	TRUE		HMDB39065; HMDB37588; HMDB33543; HMDB33271; HMDB29490; HMDB29489; HMDB29488	xMSannotator
424.247	181.74	0.004 ( -0.001 , 0.01 )	0.12	2.04	C18	LysoPE(14:00:0); LysoPE(0:014:0)	TRUE		HMDB11500; HMDB11470	xMSannotator
158.118	269.583	0.006 ( -0.002 , 0.015 )	0.125	2.67	HILIC	(S)-Homostachydrine; Tranexamic Acid	TRUE		HMDB33433; HMDB14447	xMSannotator
286.951	53.996	-0.008 ( -0.022 , 0.006 )	0.229	3.52	HILIC
413.197	178.411	0.005 ( -0.002 , 0.011 )	0.126	2.22	C18	Clausarinol; Armillarin; 4-O-Methylmelleolide; Armillaripin; Eplerenone	TRUE		HMDB41407; HMDB39380; HMDB37039; HMDB30404; HMDB14838	xMSannotator
290.765	66.431	0.01 ( 0.001 , 0.019 )	0.037	4.28	HILIC
348.289	36.162	-0.006 ( -0.013 , 0.002 )	0.128	2.44	HILIC	O-Arachidonoyl Ethanolamine; Anandamide	TRUE		HMDB13655; HMDB04080	xMSannotator
297.928	75.946	-0.007 ( -0.017 , 0.004 )	0.204	2.81	HILIC
299.138	40.865	-0.005 ( -0.01 , -0.001 )	0.035	2.15	HILIC
301.118	42.143	-0.007 ( -0.024 , 0.011 )	0.434	2.86	HILIC
231.051	31.261	0.005 ( -0.002 , 0.012 )	0.128	2.42	C18	Hexahydro-23alpha-dimethylspiro13-dithiolo45-bfuran-23(2H)-furan; Hexahydro-24-dimethylspiro13-dithiolo45-cfuran-23(2H)-furan; (2E11Z)-5-5-(Methylthio)-4-penten-2-ynyl-2-furanacrolein	TRUE		HMDB37809; HMDB37808; HMDB31070	xMSannotator
304.049	94.829	-0.009 ( -0.013 , -0.005 )	0	3.81	HILIC
304.742	66.064	0.006 ( -0.001 , 0.012 )	0.075	2.41	HILIC
272.128	39.324	0.01 ( -0.004 , 0.024 )	0.129	4.45	HILIC	Normorphine; (R)-Higenamine; ()-Tembamide; (EE)-Trichostachine; Norhydromorphone	TRUE		HMDB41959; HMDB33103; HMDB30639; HMDB29374; HMDB14004	xMSannotator
551.425	36.279	-0.005 ( -0.012 , 0.002 )	0.129	2.24	HILIC	3-cis-Hydroxy-be-Caroten-3-one	FALSE		HMDB02890	xMSannotator
312.004	89.758	0.006 ( -0.001 , 0.013 )	0.069	2.56	HILIC
313.22	42.471	0.005 ( -0.006 , 0.016 )	0.371	2	HILIC
314.181	36.535	0.008 ( -0.002 , 0.018 )	0.101	3.35	HILIC
315.133	42.336	-0.007 ( -0.018 , 0.005 )	0.244	2.84	HILIC
396.311	38.891	-0.006 ( -0.014 , 0.002 )	0.138	2.49	HILIC	912-Hexadecadienoylcarnitine	FALSE		HMDB13334	xMSannotator
330.246	37.973	-0.006 ( -0.012 , -0.001 )	0.036	2.61	HILIC
414.321	38.391	-0.005 ( -0.012 , 0.002 )	0.143	2.16	HILIC	3-Hydroxy-9-hexadecenoylcarnitine	FALSE		HMDB13333	xMSannotator
332.262	37.6	-0.005 ( -0.01 , 0 )	0.041	2.28	HILIC
233.012	32.001	-0.005 ( -0.013 , 0.002 )	0.149	2.4	C18	Ajoene	FALSE		HMDB33566	xMSannotator
343.872	69.037	-0.007 ( -0.013 , -0.001 )	0.035	2.97	HILIC
344.956	69.034	-0.005 ( -0.012 , 0.001 )	0.109	2.29	HILIC
291.069	63.179	-0.007 ( -0.017 , 0.003 )	0.15	2.94	HILIC	N-Dedimethylchlorpromazine; Dedimethylchlorpromazine; Isoprothiolane	TRUE		HMDB61160; HMDB61134; HMDB31779	xMSannotator
415.077	74.437	-0.005 ( -0.013 , 0.002 )	0.152	2.17	HILIC	(7R)-7-(5-Carboxy-5-oxopentanoyl)aminocephalosporinate	FALSE		HMDB60316	xMSannotator
356.243	38.08	0.005 ( -0.006 , 0.017 )	0.329	2.25	HILIC
358.243	43.315	0.005 ( -0.001 , 0.011 )	0.087	2.2	HILIC
359.298	38.439	0.006 ( -0.009 , 0.021 )	0.401	2.52	HILIC
376.023	96.813	-0.006 ( -0.012 , 0 )	0.059	2.5	HILIC
431.352	36.653	-0.005 ( -0.012 , 0.002 )	0.168	2.15	HILIC	(3beta5beta8beta22E24xi)-Ergosta-622-diene-358-triol; (2beta3alpha9alpha24R)-Ergosta-722-diene-239-triol; Schleicherastatin 6; 4alpha-Carboxy-5alpha-cholesta-8-en-3beta-ol	TRUE		HMDB38353; HMDB37914; HMDB35513; HMDB12166	xMSannotator
379.007	91.139	-0.006 ( -0.015 , 0.003 )	0.191	2.4	HILIC
388.758	68.996	-0.005 ( -0.022 , 0.011 )	0.504	2.29	HILIC
284.128	38.349	0.006 ( -0.003 , 0.015 )	0.171	2.55	HILIC	N-(p-Hydroxyphenyl)ethyl p-hydroxycinnamide; Anaxagoreine; 2-Methyl(3-phenylpropanoyl)aminobenzoic acid; N-2-Hydroxy-2-(4-hydroxyphenyl)ethylcinnamide; Morphinone; N-Phenylacetylphenylalanine	TRUE		HMDB39521; HMDB34669; HMDB32845; HMDB30191; HMDB03563; HMDB02372	xMSannotator
397.936	84.263	0.006 ( 0 , 0.013 )	0.067	2.61	HILIC
405.096	96.144	-0.005 ( -0.015 , 0.005 )	0.294	2.14	HILIC
406.091	92.771	-0.008 ( -0.015 , 0 )	0.042	3.38	HILIC
411.034	88.13	0.005 ( 0 , 0.01 )	0.041	2.18	HILIC
311.099	224.009	0.006 ( -0.004 , 0.016 )	0.173	2.98	C18	4-O-beta-D-Galactopyranosyl-D-xylose; 2-O-b-D-Galactopyranosyl-D-xylose; 3-O-beta-D-Galactopyranosyl-L-arabinose; Serotinose; Sambubiose; Galactose-beta-14-xylose	TRUE		HMDB38864; HMDB38863; HMDB38854; HMDB29897; HMDB29883; HMDB11677	xMSannotator
151.026	32.672	0.006 ( -0.004 , 0.016 )	0.182	2.81	C18	Xanthine	FALSE	C00385	HMDB00292	In House Library
447.383	36.456	-0.006 ( -0.015 , 0.003 )	0.187	2.49	HILIC	Schleicherastatin 3; alpha-Tocopherolquinone; Stigmastentriol; 13-Hydroxy-alpha-tocopherol	TRUE		HMDB35512; HMDB34408; HMDB29607; HMDB12559	xMSannotator
416.285	42.474	0.006 ( -0.001 , 0.012 )	0.107	2.35	HILIC
426.74	64.991	0.006 ( -0.001 , 0.012 )	0.077	2.49	HILIC
137.133	278.115	-0.007 ( -0.018 , 0.004 )	0.188	2.95	HILIC	2-Carene; Camphene; ()-4-Carene; ()-beta-Phellandrene; (-)-beta-Phellandrene; Artemisiatriene; 7-Methyl-3-methylene-16-octadiene; p-Mentha-24-diene; 177-Trimethyltricyclo221026heptane; Sylveterpinolene; beta-Terpinene; alpha-Terpinene; Terpinolene; beta-Pinene; (-)-beta-Pinene; (-)-3-Thujene; (Z)-37-Dimethyl-137-octatriene; beta-Phellandrene; ()-4(10)-Thujene; (R)-alpha-Phellandrene; alpha-Phella…	TRUE		HMDB59884; HMDB59839; HMDB59726; HMDB41634; HMDB41633; HMDB41574; HMDB38169; HMDB38150; HMDB38121; HMDB37046; HMDB36997; HMDB36995; HMDB36994; HMDB36560; HMDB36559; HMDB36116; HMDB36104; HMDB36081; HMDB36076; HMDB35851; HMDB35850; HMDB35658; HMDB35625; HMDB35619; HMDB35087; HMDB34970; HMDB34928; HMDB34697; HMDB33200; HMDB32473; HMDB30089; HMDB30088; HMDB06525; HMDB05806; HMDB04321; HMDB03375	xMSannotator
432.28	43.808	0.005 ( -0.007 , 0.018 )	0.345	2.29	HILIC
433.283	44.175	-0.007 ( -0.026 , 0.012 )	0.443	2.94	HILIC
214.012	90.947	-0.005 ( -0.013 , 0.003 )	0.191	2.24	HILIC	L-Aspartyl-4-phosphate	FALSE		HMDB12250	xMSannotator
415.32	38.783	-0.007 ( -0.018 , 0.004 )	0.194	2.97	HILIC	Setariol; Smilagenone	TRUE		HMDB41583; HMDB36941	xMSannotator
450.358	38.431	-0.006 ( -0.016 , 0.005 )	0.246	2.45	HILIC
463.869	68.988	-0.008 ( -0.017 , 0.001 )	0.078	3.35	HILIC
223.108	60.097	-0.005 ( -0.014 , 0.003 )	0.2	2.28	HILIC	Phenylalanyl-Glycine; Glycyl-Phenylalanine	TRUE		HMDB28995; HMDB28848	xMSannotator
464.777	67.091	-0.006 ( -0.02 , 0.009 )	0.414	2.43	HILIC
465.924	84.052	-0.006 ( -0.011 , 0 )	0.059	2.37	HILIC
486.115	97.759	-0.005 ( -0.011 , 0.001 )	0.081	2.22	HILIC
493.367	38.126	0.005 ( -0.001 , 0.012 )	0.111	2.22	HILIC
524.708	37.623	0.006 ( -0.004 , 0.016 )	0.232	2.4	HILIC
536.577	66.798	0.007 ( 0 , 0.014 )	0.065	2.86	HILIC
538.574	66.686	0.005 ( 0 , 0.011 )	0.063	2.3	HILIC
550.29	63.282	-0.005 ( -0.015 , 0.005 )	0.31	2.13	HILIC
188.057	31.438	0.006 ( -0.004 , 0.016 )	0.212	2.8	C18	N-Acetylglutamic acid	FALSE	CA1454	HMDB01138	In House Library
557.915	37.263	0.006 ( -0.001 , 0.013 )	0.072	2.68	HILIC
590.723	66.138	-0.008 ( -0.017 , 0 )	0.062	3.55	HILIC
591.461	36.582	-0.005 ( -0.021 , 0.011 )	0.526	2.12	HILIC
598.529	67.289	0.007 ( -0.001 , 0.015 )	0.093	2.94	HILIC
599.464	35.889	-0.005 ( -0.013 , 0.003 )	0.22	2.09	HILIC
608.949	36.537	0.005 ( -0.003 , 0.013 )	0.212	2.11	HILIC
672.776	78.73	-0.005 ( -0.015 , 0.006 )	0.339	2.09	HILIC
684.802	77.147	-0.005 ( -0.011 , 0.001 )	0.082	2.16	HILIC
712.673	66.609	-0.006 ( -0.016 , 0.003 )	0.171	2.7	HILIC
718.619	65.491	-0.006 ( -0.017 , 0.005 )	0.275	2.55	HILIC
730.593	45.706	0.007 ( -0.004 , 0.018 )	0.182	2.91	HILIC
212.101	91.485	0.005 ( -0.003 , 0.013 )	0.221	2	HILIC	Zalcitabine	FALSE		HMDB15078	xMSannotator
824.418	66.027	0.005 ( -0.007 , 0.018 )	0.369	2.32	HILIC
874.336	81.897	-0.006 ( -0.01 , -0.001 )	0.019	2.41	HILIC
878.735	81.454	-0.008 ( -0.018 , 0.002 )	0.109	3.43	HILIC
95.068	54.297	0.008 ( -0.014 , 0.03 )	0.451	3.33	HILIC
108.054	33.797	0.004 ( -0.007 , 0.016 )	0.382	2.08	C18
1131.66	210.36	-0.005 ( -0.013 , 0.004 )	0.224	2.24	C18
122.016	191.71	0.005 ( 0 , 0.01 )	0.067	2.27	C18
126.003	31.093	-0.005 ( -0.019 , 0.01 )	0.474	2.19	C18
136.877	28.007	-0.005 ( -0.018 , 0.008 )	0.393	2.4	C18
217.089	31.299	0.005 ( -0.003 , 0.013 )	0.221	2.15	C18	(R)-Bitalin A; S-1-2-(Acetyloxy)ethylbutyl ethanethioate	TRUE		HMDB40358; HMDB37764	xMSannotator
138.876	27.943	-0.007 ( -0.021 , 0.007 )	0.25	3.5	C18
142.012	36.456	-0.004 ( -0.012 , 0.003 )	0.222	2.03	C18
147.986	33.115	-0.006 ( -0.015 , 0.003 )	0.172	2.84	C18
433.262	187.203	-0.005 ( -0.013 , 0.004 )	0.226	2.28	C18	Erinacine C; Butyl oleate sulfate; (12S15S)-15-O-Demethyl-1029-dideoxy-1112-dihydro-striatin C	TRUE		HMDB40389; HMDB37511; HMDB33030	xMSannotator
158.037	38.331	0.007 ( -0.005 , 0.018 )	0.207	3.21	C18
188.002	32.223	0.004 ( -0.004 , 0.012 )	0.229	2.09	C18	2-aminophenol sulphate; Lanthionine ketimine	TRUE		HMDB61116; HMDB04823	xMSannotator
162.996	33.09	-0.011 ( -0.018 , -0.004 )	0.004	5.29	C18
166.009	27.789	-0.004 ( -0.013 , 0.004 )	0.237	2.1	C18
170.082	268.138	0.004 ( -0.005 , 0.014 )	0.297	2.11	C18
172.023	36.604	-0.008 ( -0.016 , 0 )	0.056	3.66	C18
172.999	27.723	0.004 ( -0.003 , 0.011 )	0.195	2.02	C18
176.01	34.151	0.005 ( -0.003 , 0.012 )	0.204	2.14	C18
179.012	36.848	-0.005 ( -0.016 , 0.007 )	0.377	2.28	C18
187.014	33.238	-0.009 ( -0.035 , 0.016 )	0.424	4.27	C18
251.164	278.87	0.005 ( -0.004 , 0.013 )	0.237	2.02	HILIC	(3beta8beta)-3-Hydroxy-7(11)-eremophilen-128-olide; Heliannuol A; Abscisic alcohol; 3beta-Hydroxycinnamolide; Cadabicilone; Lactaronecatorin A; FS4 toxin; Ketopelenolide a; Valerenolic acid; 3-Ketoapotrichothecene; 13-Hydroxymarasmene; 3beta-Dihydroxymarasmene; Piperdial; 3-Hydroxytrichothecene; Ketosantalic acid; (6beta8alpha)-6-Hydroxy-7(11)-eremophilen-128-olide; Heliannuol D; (3beta6beta)-Fur…	TRUE		HMDB40754; HMDB39644; HMDB39635; HMDB39156; HMDB37559; HMDB37529; HMDB37064; HMDB36664; HMDB36563; HMDB36550; HMDB36037; HMDB36036; HMDB35798; HMDB35760; HMDB35358; HMDB35148; HMDB35137; HMDB35117; HMDB34721; HMDB31901; HMDB30917; HMDB15371	xMSannotator
357.301	277.919	-0.005 ( -0.013 , 0.004 )	0.237	2.16	C18	Glycerol 1-octadecanoate; MG(0:018:00:0); MG(18:00:00:0)	TRUE		HMDB31075; HMDB11535; HMDB11131	xMSannotator
140.107	38.323	0.005 ( -0.004 , 0.015 )	0.239	2.24	HILIC	5-Pentyloxazole; 45-Dimethyl-2-(1-methylethyl)oxazole; 45-Diethyl-2-methyloxazole; 45-Dimethyl-2-propyloxazole; 24-Dimethyl-5-propyloxazole; 4-Butyl-2-methyloxazole; 2-Pentyloxazole; 1234-Tetrahydro-6-propanoylpyridine; 9-Azabicyclo331nonan-3-one	TRUE		HMDB38792; HMDB37871; HMDB37870; HMDB37869; HMDB37868; HMDB37855; HMDB37818; HMDB34884; HMDB29613	xMSannotator
190.006	34.381	0.005 ( -0.007 , 0.016 )	0.35	2.25	C18
192.059	29.108	0.006 ( -0.007 , 0.019 )	0.307	2.85	C18
302.305	37.713	-0.005 ( -0.013 , 0.004 )	0.244	2.05	HILIC	Sphinganine	FALSE	C00836	HMDB00269	In House Library
200.041	32.191	-0.007 ( -0.022 , 0.009 )	0.337	3.13	C18
201.023	35.16	0.005 ( -0.008 , 0.017 )	0.408	2.19	C18
206.944	27.321	0.007 ( -0.007 , 0.021 )	0.267	3.29	C18
215.014	30.592	-0.004 ( -0.022 , 0.013 )	0.58	2.02	C18
283.082	30.177	0.009 ( -0.008 , 0.026 )	0.248	4.22	C18	D-Vacciniin; 2-O-Benzoyl-D-glucose; p-Cresol glucuronide	TRUE		HMDB38492; HMDB34618; HMDB11686	xMSannotator
196.074	29.949	0.005 ( -0.005 , 0.015 )	0.254	2.37	C18	N-Acetylhistidine	FALSE		HMDB32055	xMSannotator
226.018	34.225	0.009 ( -0.007 , 0.025 )	0.216	4.34	C18
229.019	51.628	-0.005 ( -0.014 , 0.004 )	0.232	2.36	C18
229.081	76.137	-0.007 ( -0.025 , 0.01 )	0.348	3.45	C18
279.196	129.851	-0.004 ( -0.013 , 0.004 )	0.254	2.05	C18	Valeracetate; Fauronyl acetate; Dihydropanaxacol; 12S-HHT	TRUE		HMDB41388; HMDB36422; HMDB32675; HMDB12535	xMSannotator
189.067	63.388	-0.01 ( -0.03 , 0.01 )	0.272	4.77	C18	6-Hydroxy-1H-indole-3-acetamide	FALSE		HMDB31173	xMSannotator
236.009	33.242	0.006 ( -0.008 , 0.019 )	0.337	2.74	C18
239.022	34.366	0.009 ( -0.006 , 0.024 )	0.205	4.15	C18
239.085	27.727	-0.007 ( -0.016 , 0.002 )	0.12	3.29	C18
240.021	30.918	0.005 ( -0.002 , 0.012 )	0.123	2.32	C18
240.975	28.767	-0.01 ( -0.031 , 0.011 )	0.289	4.84	C18
244.965	33.454	0.006 ( -0.005 , 0.016 )	0.256	2.63	C18
246.006	33.215	0.007 ( -0.003 , 0.018 )	0.146	3.51	C18
247.908	41.173	0.005 ( -0.005 , 0.015 )	0.308	2.24	C18
254.994	34.006	0.007 ( -0.004 , 0.018 )	0.159	3.31	C18
308.125	37.899	0.007 ( -0.007 , 0.021 )	0.287	3.04	HILIC	Rutacridone; N-Acetylanonaine	TRUE		HMDB33852; HMDB30349	xMSannotator
269.01	33.942	0.007 ( -0.006 , 0.02 )	0.258	3.19	C18
269.961	33.266	0.004 ( -0.002 , 0.01 )	0.12	2.08	C18
274.002	27.462	0.005 ( -0.005 , 0.015 )	0.254	2.5	C18
309.119	33.951	0.005 ( -0.006 , 0.015 )	0.31	2.26	C18	Desloratadine	FALSE		HMDB15102	xMSannotator
279.204	223.294	-0.014 ( -0.028 , 0 )	0.046	6.66	C18
281.22	241.2	-0.006 ( -0.018 , 0.005 )	0.247	3.05	C18
282.164	241.132	-0.004 ( -0.006 , -0.002 )	0.001	2	C18
187.097	286.574	-0.006 ( -0.017 , 0.006 )	0.312	2.43	HILIC	5-Butyltetrahydro-2-oxo-3-furancarboxylic acid; 5-(2-Methylpropyl)tetrahydro-2-oxo-3-furancarboxylic acid	TRUE		HMDB30992; HMDB30988	xMSannotator
283.103	34.333	-0.007 ( -0.015 , 0.001 )	0.072	3.4	C18
286.945	31.827	0.005 ( 0 , 0.011 )	0.052	2.53	C18
217.048	30.99	0.007 ( -0.008 , 0.022 )	0.312	3.35	C18	Piperic acid; 4-Methylumbelliferyl acetate; 8-Hydroxy-2-methoxy-6-methyl-14-naphthoquinone; Liqcoumarin	TRUE		HMDB33779; HMDB32989; HMDB30769; HMDB29518	xMSannotator
296.267	253.874	-0.004 ( -0.008 , -0.001 )	0.011	2.08	C18
403.296	242.279	0.006 ( -0.008 , 0.02 )	0.325	2.92	C18	11-Carboxy-gamma-chromanol; MG(22:5(7Z10Z13Z16Z19Z)0:00:0); MG(22:5(4Z7Z10Z13Z16Z)0:00:0); MG(0:022:5(7Z10Z13Z16Z19Z)0:0); MG(0:022:5(4Z7Z10Z13Z16Z)0:0)	TRUE		HMDB12517; HMDB11586; HMDB11585; HMDB11556; HMDB11555	xMSannotator
137.024	87.681	0.005 ( -0.007 , 0.018 )	0.329	2.56	C18	34-Dihydroxybenzaldehyde; Sesamol; alpha-Furyl methyl diketone; 2-Methoxy-14-benzoquinone; Gentisate aldehyde; 3-Hydroxybenzoic acid; Salicylic acid; 4-Hydroxybenzoic acid	TRUE		HMDB59965; HMDB33812; HMDB32920; HMDB32576; HMDB04062; HMDB02466; HMDB01895; HMDB00500	xMSannotator
154.123	30.379	0.005 ( -0.005 , 0.015 )	0.334	2.05	HILIC	5-Butyl-24-dimethyloxazole; 4-Ethyl-5-methyl-2-propyloxazole; 2-Isobutyl-45-dimethyloxazole; 4-Butyl-25-dimethyloxazole; 4-Ethyl-5-methyl-2-(1-methylethyl)oxazole; 5-Ethyl-2-methyl-4-propyloxazole; 2-Butyl-45-dimethyloxazole; 5-Ethyl-4-methyl-2-(1-methylethyl)oxazole; 4-Ethyl-2-methyl-5-propyloxazole; 2-Ethyl-4-methyl-5-propyloxazole; 5-Butyl-2-ethyloxazole; 4-Methyl-2-pentyloxazole; 2-Methyl-4-p…	TRUE		HMDB37882; HMDB37881; HMDB37880; HMDB37879; HMDB37878; HMDB37876; HMDB37875; HMDB37874; HMDB37873; HMDB37872; HMDB37862; HMDB37857; HMDB37856; HMDB34580	xMSannotator
312.143	35.633	-0.007 ( -0.027 , 0.013 )	0.458	3.13	C18
442.352	38.896	-0.01 ( -0.03 , 0.011 )	0.337	4.13	HILIC	3-Hydroxy-9Z-octadecenoylcarnitine; 3-Hydroxy-11Z-octadecenoylcarnitine	TRUE		HMDB13340; HMDB13339	xMSannotator
317.207	222.92	-0.005 ( -0.008 , -0.002 )	0.004	2.33	C18
318.036	151.187	0.004 ( 0 , 0.009 )	0.048	2.05	C18
318.228	241.228	-0.004 ( -0.007 , -0.001 )	0.009	2.05	C18
319.222	241.034	-0.006 ( -0.015 , 0.004 )	0.211	2.62	C18
319	33.435	-0.006 ( -0.015 , 0.004 )	0.19	2.64	C18
255.124	29.772	-0.007 ( -0.024 , 0.009 )	0.339	3.41	C18	2-4-(3-Hydroxypropyl)-2-methoxyphenoxy-13-propanediol; 1-Methoxy-1-(245-trimethoxyphenyl)-2-propanol	TRUE		HMDB40352; HMDB31772	xMSannotator
335.954	35.934	-0.007 ( -0.018 , 0.005 )	0.203	3.24	C18
349.969	36.099	-0.004 ( -0.021 , 0.012 )	0.55	2.06	C18
141.091	287.254	0.007 ( -0.009 , 0.023 )	0.345	3.01	HILIC	2-Propyl-24-pentadienoic acid; 344-Trimethyl-12-cyclopentanedione; Ethyl sorbate; 3-Isopropyl-12-cyclopentanedione; 355-Trimethyl-12-cyclopentanedione; 4-Ethyl-2-hydroxy-3-methyl-2-cyclopenten-1-one; 2-Hydroxy-345-trimethyl-2-cyclopenten-1-one; 3-Propyl-12-cyclopentanedione; Allyl tiglate; Ethyl 2-methyl-34-pentadienoate; 3-Ethyl-5-methyl-12-cyclopentanedione; 3-Ethyl-2-hydroxy-4-methyl-2-cyclope…	TRUE		HMDB60682; HMDB40526; HMDB40463; HMDB39681; HMDB39680; HMDB39673; HMDB39652; HMDB39651; HMDB37625; HMDB37196; HMDB37167; HMDB36176; HMDB32311	xMSannotator
355.035	29.826	0.007 ( -0.01 , 0.023 )	0.362	3.13	C18
253.216	278.672	0.006 ( -0.008 , 0.02 )	0.357	2.51	HILIC	Ethyl (ZZ)-58-tetradecadienoate; Geranyl 2-ethylbutyrate; D6-Ambrettolide; Isoambrettolide; (Z)-7-Hexadecen-116-olide; Linalyl hexanoate; Geranyl hexanoate; 7Z10Z-Hexadecadienoic acid	TRUE		HMDB39131; HMDB38255; HMDB37805; HMDB32340; HMDB31086; HMDB30429; HMDB29351; HMDB00477	xMSannotator
359.244	194.506	0.005 ( -0.005 , 0.014 )	0.265	2.26	C18
362.005	232.193	0.005 ( -0.002 , 0.011 )	0.121	2.19	C18
374.99	36.804	-0.006 ( -0.017 , 0.004 )	0.19	3.02	C18
115.075	287.706	0.006 ( -0.008 , 0.019 )	0.372	2.4	HILIC	epsilon-Caprolactone; Methyl 4-pentenoate; Ethyl crotonate; 5-Oxohexanal; Prenyl formate; 2-Methyl-3-pentenoic acid; 4-Methyl-2-pentenoic acid; 2-Methyl-2-pentenoic acid; 4-Methyl-23-pentanedione; 3-Hexenoic acid; 34-Hexanedione; 23-Hexanedione; 2-Methyl-4-pentenoic acid; Allyl propionate; trans-Hex-2-enoic acid; Gamma-Caprolactone; Delta-Hexanolactone	TRUE		HMDB60476; HMDB40328; HMDB39581; HMDB33568; HMDB32490; HMDB31562; HMDB31561; HMDB31560; HMDB31559; HMDB31501; HMDB31492; HMDB31491; HMDB31158; HMDB29487; HMDB10719; HMDB03843; HMDB00453	xMSannotator
314.123	130.96	0.004 ( -0.006 , 0.015 )	0.372	2.03	C18	N-Hydroxysaxitoxin; Neosaxitoxin	TRUE		HMDB33664; HMDB29369	xMSannotator
384.157	35.365	-0.005 ( -0.015 , 0.004 )	0.246	2.48	C18
101.06	288.378	-0.005 ( -0.018 , 0.008 )	0.401	2.19	HILIC	Dihydro-3-methyl-2(3H)-furanone; Ethyl acrylate; Dihydro-5-methyl-2(3H)-furanone; 2-Pentenoic acid; Methyl methacrylate; Isopropenyl acetate; 24-Pentanedione; 4-Pentenoic acid; 23-Pentanedione; Dihydro-2-methyl-3(2H)-furanone; Angelic acid; Glutaral; 3-Methylbutyrolactone; 2-Ethylacrylic acid; Tiglic acid; Senecioic acid	TRUE		HMDB35143; HMDB33978; HMDB33840; HMDB32459; HMDB32385; HMDB32351; HMDB31648; HMDB31602; HMDB31598; HMDB31178; HMDB29608; HMDB29599; HMDB02167; HMDB01862; HMDB01470; HMDB00509	xMSannotator
404.108	232.24	0.005 ( -0.003 , 0.013 )	0.168	2.37	C18
306.955	54.299	-0.005 ( -0.019 , 0.008 )	0.406	2.45	C18	Alphachloralose	FALSE		HMDB31727	xMSannotator
408.26	201.785	0.006 ( -0.003 , 0.015 )	0.153	2.83	C18
227.064	94.577	-0.005 ( -0.019 , 0.009 )	0.428	2.08	HILIC	3-Nitrotyrosine	FALSE	CA1195	HMDB01904	In House Library
420.286	206.801	0.004 ( -0.004 , 0.013 )	0.267	2.04	C18
352.086	35.6	0.005 ( -0.009 , 0.018 )	0.446	2.14	C18	4-Hydroxybenzyl isothiocyanate 4-acetylrhamnoside; Acenocoumarol	TRUE		HMDB32802; HMDB15487	xMSannotator
426.899	54.428	-0.005 ( -0.013 , 0.004 )	0.234	2.16	C18
246.018	95.828	-0.007 ( -0.027 , 0.013 )	0.482	2.97	HILIC	4-Hydroxyclonidine; Guanfacine	TRUE		HMDB60555; HMDB15153	xMSannotator
451.171	177.277	0.005 ( -0.004 , 0.013 )	0.241	2.17	C18
454.86	66.307	0.006 ( -0.002 , 0.013 )	0.116	2.63	C18
471.332	172.739	0.005 ( -0.003 , 0.013 )	0.195	2.28	C18
492.362	245.137	0.004 ( 0 , 0.009 )	0.062	2.11	C18
500.953	37.439	-0.009 ( -0.025 , 0.007 )	0.22	4.22	C18
507.441	215.759	-0.006 ( -0.012 , -0.001 )	0.019	3.02	C18
508.445	215.798	-0.004 ( -0.009 , 0 )	0.046	2.07	C18
515.239	159.605	0.005 ( -0.005 , 0.014 )	0.296	2.16	C18
530.429	277.955	0.004 ( -0.004 , 0.012 )	0.234	2.02	C18
540.32	289.286	0.005 ( -0.003 , 0.012 )	0.205	2.12	C18
541.37	192.109	0.007 ( -0.005 , 0.019 )	0.195	3.33	C18
555.442	209.134	-0.004 ( -0.007 , -0.001 )	0.008	2.02	C18
556.445	281.242	0.005 ( -0.003 , 0.012 )	0.164	2.32	C18
557.457	218.241	-0.005 ( -0.009 , -0.001 )	0.018	2.41	C18
571.437	246.774	0.006 ( -0.001 , 0.013 )	0.079	2.78	C18
331.248	38.295	-0.006 ( -0.027 , 0.014 )	0.528	2.71	HILIC	(9S10E12S13S)-91213-Trihydroxy-10-octadecenoic acid; 5812-Trihydroxy-9-octadecenoic acid; 91013-TriHOME; 91213-TriHOME	TRUE		HMDB38555; HMDB30936; HMDB04710; HMDB04708	xMSannotator
592.325	180.281	0.005 ( -0.002 , 0.011 )	0.131	2.25	C18
596.394	183.062	0.006 ( -0.001 , 0.012 )	0.063	2.68	C18
606.409	195.266	0.005 ( -0.004 , 0.013 )	0.22	2.28	C18
607.412	194.958	0.004 ( -0.006 , 0.015 )	0.381	2.07	C18
609.488	222.884	-0.005 ( -0.01 , 0.001 )	0.072	2.13	C18
94.931	31.615	0.005 ( -0.004 , 0.014 )	0.241	2.29	C18
95.67	232.686	0.008 ( -0.01 , 0.026 )	0.343	3.75	C18
*Classification according to the Human Metabolome Database (HMDB), based on the first putative annotation in the "Compound" column.

## Sheet: TableS4.Spls_HEI
Table S4. Metabolite hits: Putatively annotated features associated with Parkinson's Disease-related genera from the partial least square regression, adjusted for Total Health Eating Index (HEI).
mz	Time	Coefficient	p-value	VIP	column	compound	multiple_match	ID_KEGG	ID_HMDB	reference
100.094	32.954	-0.004 ( -0.013 , 0.004 )	0.279	2.4	HILIC
1006.46	67.002	-0.006 ( -0.008 , -0.003 )	0.001	2.96	HILIC
1060.34	66.942	-0.004 ( -0.011 , 0.003 )	0.226	2.13	HILIC
169.086	284.667	0.009 ( 0.002 , 0.015 )	0.014	4.61	HILIC	135-Trimethoxybenzene; (4-Hydroxy-3-methoxyphenyl)ethanol; 2-Furanylmethyl butanoate; Ethyl 2-furanpropionate; Epoxyoxophorone; 1-Ipomeanol; 4-Ipomeanol; 26-Dimethoxy-4-methylphenol	TRUE		HMDB59963; HMDB38925; HMDB37729; HMDB32921; HMDB32252; HMDB30473; HMDB30472; HMDB29680	xMSannotator
109.101	286.815	0.007 ( 0.001 , 0.014 )	0.031	3.89	HILIC
1132.31	86.631	-0.005 ( -0.01 , -0.001 )	0.028	2.79	HILIC
114.032	59.093	0.004 ( -0.002 , 0.01 )	0.144	2.31	HILIC
1160.28	67.582	-0.004 ( -0.009 , 0.001 )	0.085	2.12	HILIC
117.744	75.934	-0.006 ( -0.019 , 0.007 )	0.355	3.07	HILIC
125.526	51.595	-0.008 ( -0.028 , 0.011 )	0.38	4.42	HILIC
126.895	76.01	-0.004 ( -0.01 , 0.002 )	0.193	2.12	HILIC
127.397	60.355	0.005 ( 0.001 , 0.009 )	0.031	2.63	HILIC
818.562	66.356	-0.005 ( -0.008 , -0.001 )	0.015	2.44	HILIC	PE(22:6(4Z7Z10Z13Z16Z19Z)20:1(11Z)); PE(22:5(7Z10Z13Z16Z19Z)20:2(11Z14Z)); PE(22:5(4Z7Z10Z13Z16Z)20:2(11Z14Z)); PE(22:4(7Z10Z13Z16Z)20:3(8Z11Z14Z)); PE(22:4(7Z10Z13Z16Z)20:3(5Z8Z11Z)); PE(22:2(13Z16Z)20:5(5Z8Z11Z14Z17Z)); PE(20:5(5Z8Z11Z14Z17Z)22:2(13Z16Z)); PE(20:3(8Z11Z14Z)22:4(7Z10Z13Z16Z)); PE(20:3(5Z8Z11Z)22:4(7Z10Z13Z16Z)); PE(20:2(11Z14Z)22:5(7Z10Z13Z16Z19Z)); PE(20:2(11Z14Z)22:5(4Z7Z10Z13…	TRUE		HMDB09692; HMDB09660; HMDB09627; HMDB09608; HMDB09595; HMDB09566; HMDB09470; HMDB09372; HMDB09339; HMDB09308; HMDB09307; HMDB09276	xMSannotator
140.058	75.222	0.004 ( 0.001 , 0.008 )	0.02	2.25	HILIC
140.099	74.097	-0.005 ( -0.018 , 0.008 )	0.45	2.52	HILIC
143.959	285.778	0.004 ( 0.001 , 0.007 )	0.015	2.02	HILIC
146.106	75.228	0.004 ( -0.013 , 0.021 )	0.609	2.23	HILIC
147.123	100.952	0.007 ( -0.01 , 0.024 )	0.413	3.6	HILIC
154.084	72.381	-0.006 ( -0.01 , -0.001 )	0.018	3.11	HILIC	p-Octopamine; Dopamine	TRUE	C04227; C03758	HMDB04825; HMDB00073	In House Library
177.055	284.086	0.005 ( 0.001 , 0.009 )	0.023	2.54	HILIC	4-Methylumbelliferone; 3-(34-Methylenedioxyphenyl)propenal; 7-Hydroxy-6-methyl-2H-1-benzopyran-2-one; 145-Naphthalenetriol; 10-Hydroxy-28-decadiene-46-diynoic acid; Herniarin	TRUE		HMDB59622; HMDB33813; HMDB32990; HMDB32883; HMDB31054; HMDB29758	xMSannotator
151.144	58.911	0.005 ( -0.005 , 0.015 )	0.305	2.63	HILIC
151.983	232.421	0.004 ( -0.001 , 0.009 )	0.084	2.2	HILIC
414.321	38.391	-0.005 ( -0.01 , -0.001 )	0.023	2.84	HILIC	3-Hydroxy-9-hexadecenoylcarnitine	FALSE		HMDB13333	xMSannotator
166.954	285.308	-0.007 ( -0.014 , 0 )	0.067	3.64	HILIC
195.138	281.56	-0.006 ( -0.011 , -0.001 )	0.027	3.33	HILIC	(22-Diethoxyethyl)benzene; (S)-Neolyratyl acetate; 1-(2-Furanyl)-1-octanone; 8-Ocimenyl acetate; Menthadienyl acetate; Carvyl acetate; (R)-2-Acetoxy-p-mentha-18-diene; Perillyl acetate; (S)-p-Mentha-18-dien-10-yl acetate; (2S4R)-p-Mentha-1(7)5-dien-2-ol acetate; Ethyl (2E4Z7Z)-Decatrienoate; Ethyl (2E4E7Z)-Decatrienoate; ()-Myrtenyl acetate; Neocnidilide; Hexylresorcinol; (SZ)-Lyratol acetate; 4-…	TRUE		HMDB41610; HMDB41497; HMDB40439; HMDB39685; HMDB38292; HMDB38046; HMDB37389; HMDB37231; HMDB37018; HMDB35801; HMDB35376; HMDB35375; HMDB35126; HMDB34450; HMDB32567; HMDB31840; HMDB14018	xMSannotator
221.077	124.674	0.007 ( 0.001 , 0.014 )	0.028	4	HILIC	Brassitin; Serinyl-Aspartate; Aspartyl-Serine; Dehydroxyzyleuton; L-beta-aspartyl-L-serine	TRUE		HMDB40977; HMDB29035; HMDB28762; HMDB13970; HMDB11168	xMSannotator
171.096	118.195	0.004 ( -0.002 , 0.009 )	0.162	2.06	HILIC
395.162	100.444	0.005 ( 0.001 , 0.009 )	0.028	2.67	HILIC	Loteprednol	FALSE		HMDB15011	xMSannotator
176.111	87.27	0.005 ( -0.003 , 0.013 )	0.227	2.52	HILIC
174.124	44.888	0.004 ( 0.001 , 0.007 )	0.029	2.1	HILIC	apo-3-methylcrotonoyl-CoA:carbon-dioxide ligase (ADP-forming)	FALSE		HMDB59607	xMSannotator
178.09	45.005	-0.008 ( -0.032 , 0.015 )	0.45	4.52	HILIC
585.486	238.061	-0.004 ( -0.008 , 0 )	0.033	2.13	C18	Erythrinasinate A	FALSE		HMDB38713	xMSannotator
311.221	35.693	-0.005 ( -0.01 , 0 )	0.041	2.86	HILIC	Auxin b; Sterebin A; (9Z11R12S13S15Z)-1213-Epoxy-11-hydroxy-915-octadecadienoic acid; 12(13)Ep-9-KODE	TRUE		HMDB38484; HMDB35337; HMDB33505; HMDB13623	xMSannotator
188	43.343	0.006 ( 0.002 , 0.01 )	0.009	3.2	HILIC
189.164	37.537	-0.005 ( -0.015 , 0.006 )	0.35	2.47	HILIC
191.043	121.513	-0.006 ( -0.014 , 0.002 )	0.159	3.01	HILIC
191.122	92.924	0.005 ( -0.002 , 0.011 )	0.166	2.42	HILIC
212.101	91.485	0.005 ( 0 , 0.009 )	0.046	2.56	HILIC	Zalcitabine	FALSE		HMDB15078	xMSannotator
197.079	45.669	0.004 ( 0 , 0.008 )	0.043	2.28	HILIC
198.046	43.466	-0.011 ( -0.031 , 0.008 )	0.231	6.11	HILIC
464.279	189.054	0.004 ( 0 , 0.008 )	0.052	2.07	C18	LysoPC(14:1(9Z))	FALSE		HMDB10380	xMSannotator
202.119	68.492	0.005 ( 0 , 0.01 )	0.053	2.73	HILIC
202.18	38.223	-0.004 ( -0.013 , 0.005 )	0.355	2.14	HILIC
204.147	88.657	0.004 ( 0.001 , 0.007 )	0.028	2.12	HILIC
209.583	125.592	0.004 ( -0.001 , 0.01 )	0.118	2.23	HILIC
288.119	128.322	0.004 ( 0 , 0.008 )	0.053	2.14	HILIC	N-Ribosylhistidine	FALSE		HMDB02089	xMSannotator
170.096	288.071	0.004 ( 0 , 0.008 )	0.054	2.23	HILIC	Diphenylamine; 4-Aminobiphenyl	TRUE		HMDB32562; HMDB13195	xMSannotator
396.311	38.891	-0.005 ( -0.01 , 0 )	0.054	2.66	HILIC	912-Hexadecadienoylcarnitine	FALSE		HMDB13334	xMSannotator
270.154	33.759	0.006 ( 0 , 0.012 )	0.056	3.3	HILIC	2-(4-Methyl-5-thiazolyl)ethyl octanoate	FALSE		HMDB32423	xMSannotator
218.83	67.187	0.006 ( -0.004 , 0.015 )	0.238	3.01	HILIC
219.072	87.186	0.004 ( -0.002 , 0.01 )	0.144	2.16	HILIC
219.648	36.105	0.004 ( -0.007 , 0.016 )	0.438	2.29	HILIC
464.191	45.647	0.006 ( 0 , 0.013 )	0.058	3.37	HILIC	Dihydroisomorphine-6-glucuronide; Etodolac acyl glucuronide; Dihydromorphine-3-glucuronide; Dihydroisomorphine-3-glucuronide	TRUE		HMDB61137; HMDB60916; HMDB60821; HMDB60820	xMSannotator
107.047	97.901	-0.004 ( -0.008 , 0 )	0.059	2.03	HILIC	Benzaldehyde	FALSE		HMDB06115	xMSannotator
224.186	28.706	0.006 ( 0.002 , 0.011 )	0.014	3.31	HILIC
225.502	60.552	0.005 ( 0 , 0.01 )	0.073	2.49	HILIC
230.133	92.308	0.004 ( 0.001 , 0.007 )	0.019	2.07	HILIC
232.807	66.441	0.004 ( -0.002 , 0.01 )	0.156	2.11	HILIC
243.027	232.573	0.004 ( 0 , 0.009 )	0.059	2.25	HILIC	Inositol cyclic phosphate	FALSE		HMDB01125	xMSannotator
414.336	41.026	-0.006 ( -0.013 , 0 )	0.063	3.3	HILIC	Solasodine; 5alpha-Tomatidan-3-one	TRUE		HMDB35282; HMDB31913	xMSannotator
243.183	60.65	-0.01 ( -0.036 , 0.016 )	0.407	5.55	HILIC
527.296	45.23	-0.004 ( -0.008 , 0 )	0.064	2.03	HILIC	Isodesmosine; Desmosine	TRUE		HMDB00739; HMDB00572	xMSannotator
249.936	82.156	-0.005 ( -0.014 , 0.004 )	0.278	2.61	HILIC
377.27	237.921	-0.006 ( -0.013 , 0.001 )	0.068	2.99	C18	Persenone A; 12-Gingerol; 1-Acetoxy-2-hydroxy-51215-heneicosatrien-4-one; MG(20:4(8Z11Z14Z17Z)0:00:0); MG(20:4(5Z8Z11Z14Z)0:00:0); MG(0:020:4(8Z11Z14Z17Z)0:0); 2-Arachidonylglycerol	TRUE		HMDB36568; HMDB36356; HMDB35273; HMDB11579; HMDB11578; HMDB11549; HMDB04666	xMSannotator
251.099	90.924	0.005 ( -0.006 , 0.017 )	0.326	2.85	HILIC
272.128	39.324	0.006 ( -0.001 , 0.013 )	0.078	3.28	HILIC	Normorphine; (R)-Higenamine; ()-Tembamide; (EE)-Trichostachine; Norhydromorphone	TRUE		HMDB41959; HMDB33103; HMDB30639; HMDB29374; HMDB14004	xMSannotator
255.875	255.203	-0.004 ( -0.009 , 0.001 )	0.097	2.17	HILIC
260.897	65.297	-0.006 ( -0.011 , -0.001 )	0.036	3.13	HILIC
266.16	55.705	0.005 ( 0 , 0.01 )	0.06	2.6	HILIC
266.879	149.511	0.004 ( -0.003 , 0.011 )	0.246	2.13	HILIC
268.876	143.503	0.004 ( -0.002 , 0.01 )	0.183	2.15	HILIC
270.1	117.939	0.005 ( -0.002 , 0.012 )	0.14	2.78	HILIC
303.218	38.331	-0.004 ( -0.009 , 0.001 )	0.08	2.35	HILIC	xi-8-Hydroxyhexadecanedioic acid; xi-7-Hydroxyhexadecanedioic acid; Emedastine	TRUE		HMDB37831; HMDB37830; HMDB15216	xMSannotator
151.087	38.41	0.007 ( -0.001 , 0.015 )	0.082	3.82	HILIC	2-Acetyl-35-dimethylpyrazine; 2-Acetyl-36-dimethylpyrazine; 78-Dihydro-3-methylpyrrolo12-apyrimidin-2(6H)-one; 2-Acetyl-3-ethylpyrazine; 6-Methylnicotinamide	TRUE		HMDB39999; HMDB39998; HMDB38513; HMDB29410; HMDB13704	xMSannotator
271.981	63.188	-0.004 ( -0.007 , -0.001 )	0.017	2.02	HILIC
253.093	34.817	0.005 ( -0.001 , 0.011 )	0.082	2.54	C18	(2R)-1-O-beta-D-Galactopyranosylglycerol; Dyphylline; Galactosylglycerol	TRUE		HMDB38664; HMDB14789; HMDB06790	xMSannotator
251.111	91.601	0.004 ( -0.001 , 0.009 )	0.084	2.27	HILIC	Isopropyl citrate	FALSE		HMDB32353	xMSannotator
285.099	55.495	-0.006 ( -0.012 , 0.001 )	0.089	2.97	HILIC	D-Vacciniin; 2-O-Benzoyl-D-glucose; p-Cresol glucuronide	TRUE		HMDB38492; HMDB34618; HMDB11686	xMSannotator
285.119	136.136	0.004 ( -0.001 , 0.008 )	0.104	2.03	HILIC
286.951	53.996	-0.008 ( -0.019 , 0.002 )	0.12	4.5	HILIC
288.079	53.383	-0.005 ( -0.019 , 0.009 )	0.469	2.63	HILIC
348.289	36.162	-0.004 ( -0.009 , 0.001 )	0.092	2.09	HILIC	O-Arachidonoyl Ethanolamine; Anandamide	TRUE		HMDB13655; HMDB04080	xMSannotator
290.765	66.431	0.008 ( 0.003 , 0.013 )	0.009	4.21	HILIC
149.027	101.243	-0.006 ( -0.013 , 0.001 )	0.106	3.23	HILIC	2-Oxo-4-methylthiobutanoic acid	FALSE		HMDB01553	xMSannotator
291.973	80.07	0.004 ( -0.007 , 0.015 )	0.465	2.14	HILIC
300.048	138.687	0.004 ( 0 , 0.008 )	0.077	2.1	HILIC
301.118	42.143	-0.007 ( -0.021 , 0.008 )	0.357	3.53	HILIC
311.099	224.009	0.006 ( -0.002 , 0.014 )	0.132	2.95	C18	4-O-beta-D-Galactopyranosyl-D-xylose; 2-O-b-D-Galactopyranosyl-D-xylose; 3-O-beta-D-Galactopyranosyl-L-arabinose; Serotinose; Sambubiose; Galactose-beta-14-xylose	TRUE		HMDB38864; HMDB38863; HMDB38854; HMDB29897; HMDB29883; HMDB11677	xMSannotator
377.196	38.244	-0.007 ( -0.016 , 0.002 )	0.133	3.58	HILIC	16alpha;-hydroxyprednisolone; 12alpha-Hydroxy-1318-dehydroparain; 111214-Trihydroxy-7-methoxy-81113-abietatrien-206-olide; 18-Oxocortisol	TRUE		HMDB61016; HMDB39557; HMDB31932; HMDB00332	xMSannotator
304.049	94.829	-0.007 ( -0.01 , -0.003 )	0.002	3.65	HILIC
212.118	40.59	-0.004 ( -0.01 , 0.002 )	0.134	2.37	HILIC	3-Amino-14-dimethyl-5H-pyrido43-bindole; Varenicline	TRUE		HMDB29746; HMDB15398	xMSannotator
313.936	88.486	-0.004 ( -0.01 , 0.002 )	0.152	2.21	HILIC
314.181	36.535	0.007 ( -0.003 , 0.017 )	0.148	3.66	HILIC
315.003	41.798	-0.006 ( -0.014 , 0.003 )	0.171	3.08	HILIC
315.133	42.336	-0.005 ( -0.015 , 0.005 )	0.286	2.74	HILIC
215.062	100.767	0.005 ( -0.002 , 0.011 )	0.149	2.5	HILIC	1-Methyl-3-(2-thiazolyl)-1H-indole; Amifostine	TRUE		HMDB34965; HMDB15274	xMSannotator
330.246	37.973	-0.006 ( -0.011 , -0.001 )	0.034	3.21	HILIC
415.32	38.783	-0.006 ( -0.014 , 0.003 )	0.159	3.16	HILIC	Setariol; Smilagenone	TRUE		HMDB41583; HMDB36941	xMSannotator
332.262	37.6	-0.006 ( -0.01 , -0.002 )	0.009	3.2	HILIC
343.872	69.037	-0.005 ( -0.011 , 0 )	0.058	2.83	HILIC
196.074	29.949	0.005 ( -0.002 , 0.012 )	0.167	2.43	C18	N-Acetylhistidine	FALSE		HMDB32055	xMSannotator
351.215	38.794	-0.008 ( -0.02 , 0.004 )	0.173	4.35	HILIC	51218R-TriHEPE; Oryzalic acid B; Oryzalic acid A; (ent-6alpha7alpha12alpha)-6712-Trihydroxy-16-kauren-19-oic acid; PGH3; 20-oxo-leukotriene B4; 15-Oxo-lipoxin A4; 15-Epi-lipoxin B5; 12-Oxo-20-hydroxy-leukotriene B4; Resolvin E1; 15-Keto-prostaglandin E2; Prostaglandin D3; Prostaglandin E3; 8-iso-15-keto-PGE2	TRUE		HMDB60096; HMDB38693; HMDB37593; HMDB36701; HMDB13040; HMDB12641; HMDB12590; HMDB12588; HMDB12552; HMDB10410; HMDB03175; HMDB03034; HMDB02664; HMDB02341	xMSannotator
354.378	51.388	-0.004 ( -0.023 , 0.015 )	0.654	2.18	HILIC
356.287	37.892	0.004 ( -0.003 , 0.011 )	0.248	2.09	HILIC
363.127	65.886	-0.004 ( -0.016 , 0.008 )	0.482	2.13	HILIC
376.023	96.813	-0.005 ( -0.009 , -0.001 )	0.02	2.75	HILIC
237.148	36.743	-0.004 ( -0.01 , 0.002 )	0.176	2.07	HILIC	Eremopetasidione; Heptyl 4-hydroxybenzoate	TRUE		HMDB40778; HMDB34462	xMSannotator
378.265	37.924	-0.004 ( -0.008 , 0 )	0.046	2.27	HILIC
379.007	91.139	-0.004 ( -0.008 , 0 )	0.058	2.16	HILIC
386.326	37.884	-0.004 ( -0.007 , -0.001 )	0.019	2.14	HILIC
388.758	68.996	-0.008 ( -0.015 , -0.001 )	0.031	4.43	HILIC
442.352	38.896	-0.011 ( -0.028 , 0.006 )	0.177	6.03	HILIC	3-Hydroxy-9Z-octadecenoylcarnitine; 3-Hydroxy-11Z-octadecenoylcarnitine	TRUE		HMDB13340; HMDB13339	xMSannotator
424.247	181.74	0.004 ( -0.002 , 0.011 )	0.191	2.03	C18	LysoPE(14:00:0); LysoPE(0:014:0)	TRUE		HMDB11500; HMDB11470	xMSannotator
397.936	84.263	0.005 ( 0.001 , 0.009 )	0.016	2.62	HILIC
406.091	92.771	-0.005 ( -0.011 , 0 )	0.056	2.94	HILIC
411.034	88.13	0.004 ( -0.001 , 0.009 )	0.081	2.31	HILIC
223.075	221.449	0.004 ( -0.002 , 0.01 )	0.203	2.03	HILIC	L-Cystathionine	FALSE	C00542	HMDB00099	In House Library
291.069	63.179	-0.005 ( -0.013 , 0.003 )	0.203	2.63	HILIC	N-Dedimethylchlorpromazine; Dedimethylchlorpromazine; Isoprothiolane	TRUE		HMDB61160; HMDB61134; HMDB31779	xMSannotator
188.002	32.223	0.006 ( -0.004 , 0.016 )	0.203	2.96	C18	2-aminophenol sulphate; Lanthionine ketimine	TRUE		HMDB61116; HMDB04823	xMSannotator
416.285	42.474	0.004 ( 0 , 0.008 )	0.068	2.2	HILIC
423.33	37.755	-0.004 ( -0.009 , 0.001 )	0.079	2.23	HILIC
426.74	64.991	0.005 ( 0 , 0.01 )	0.058	2.6	HILIC
231.051	31.261	0.005 ( -0.003 , 0.013 )	0.213	2.36	C18	Hexahydro-23alpha-dimethylspiro13-dithiolo45-bfuran-23(2H)-furan; Hexahydro-24-dimethylspiro13-dithiolo45-cfuran-23(2H)-furan; (2E11Z)-5-5-(Methylthio)-4-penten-2-ynyl-2-furanacrolein	TRUE		HMDB37809; HMDB37808; HMDB31070	xMSannotator
432.28	43.808	0.005 ( -0.009 , 0.019 )	0.426	2.74	HILIC
433.283	44.175	-0.006 ( -0.023 , 0.012 )	0.503	2.97	HILIC
456.404	37.402	-0.004 ( -0.011 , 0.003 )	0.221	2.2	HILIC	Arachidyl carnitine	FALSE		HMDB06460	xMSannotator
447.837	85.227	-0.004 ( -0.01 , 0.002 )	0.179	2.12	HILIC
203.067	27.94	0.005 ( -0.004 , 0.013 )	0.229	2.25	C18	Aspartyl-Alanine; Alanyl-Aspartate; 5-L-Glutamylglycine; L-beta-aspartyl-L-alanine	TRUE		HMDB28746; HMDB28683; HMDB11667; HMDB11162	xMSannotator
463.869	68.988	-0.004 ( -0.009 , 0 )	0.067	2.34	HILIC
231.016	33.689	0.006 ( -0.005 , 0.017 )	0.233	3.1	C18	Acetyl citrate	FALSE		HMDB59808	xMSannotator
464.777	67.091	-0.005 ( -0.015 , 0.004 )	0.242	2.91	HILIC
480.614	66.552	0.004 ( 0 , 0.008 )	0.067	2.06	HILIC
486.115	97.759	-0.005 ( -0.012 , 0.001 )	0.086	2.95	HILIC
499.31	49.434	0.007 ( -0.007 , 0.021 )	0.313	3.62	HILIC
504.789	69.827	0.004 ( 0.002 , 0.007 )	0.006	2.25	HILIC
522.134	48.013	-0.004 ( -0.01 , 0.001 )	0.089	2.35	HILIC
524.708	37.623	0.004 ( -0.004 , 0.012 )	0.311	2.05	HILIC
137.024	87.681	0.005 ( -0.004 , 0.013 )	0.235	2.34	C18	34-Dihydroxybenzaldehyde; Sesamol; alpha-Furyl methyl diketone; 2-Methoxy-14-benzoquinone; Gentisate aldehyde; 3-Hydroxybenzoic acid; Salicylic acid; 4-Hydroxybenzoic acid	TRUE		HMDB59965; HMDB33812; HMDB32920; HMDB32576; HMDB04062; HMDB02466; HMDB01895; HMDB00500	xMSannotator
536.577	66.798	0.007 ( 0 , 0.013 )	0.048	3.64	HILIC
557.915	37.263	0.005 ( -0.001 , 0.01 )	0.075	2.55	HILIC
558.46	36.691	-0.005 ( -0.014 , 0.005 )	0.285	2.59	HILIC
570.875	81.577	-0.004 ( -0.012 , 0.004 )	0.323	2.03	HILIC
590.723	66.138	-0.006 ( -0.015 , 0.003 )	0.189	3.16	HILIC
591.461	36.582	-0.007 ( -0.02 , 0.006 )	0.272	3.64	HILIC
594.481	36.769	-0.004 ( -0.017 , 0.01 )	0.555	2.06	HILIC
598.529	67.289	0.008 ( 0 , 0.016 )	0.055	4.24	HILIC
613.522	36.603	-0.004 ( -0.014 , 0.006 )	0.385	2.14	HILIC
616.814	80.196	-0.004 ( -0.007 , -0.001 )	0.021	2.12	HILIC
672.776	78.73	-0.005 ( -0.013 , 0.003 )	0.219	2.63	HILIC
712.673	66.609	-0.006 ( -0.014 , 0.003 )	0.158	3.12	HILIC
718.619	65.491	-0.005 ( -0.014 , 0.005 )	0.318	2.49	HILIC
740.763	76.847	-0.004 ( -0.007 , 0 )	0.034	2.03	HILIC
800.577	42.594	-0.004 ( -0.008 , 0 )	0.057	2.17	HILIC
302.305	37.713	-0.004 ( -0.011 , 0.003 )	0.24	2.15	HILIC	Sphinganine	FALSE	C00836	HMDB00269	In House Library
824.418	66.027	0.005 ( 0 , 0.011 )	0.066	2.77	HILIC
874.336	81.897	-0.005 ( -0.009 , 0 )	0.035	2.53	HILIC
878.735	81.454	-0.008 ( -0.018 , 0.002 )	0.119	4.24	HILIC
108.054	33.797	0.004 ( -0.005 , 0.014 )	0.327	2.12	C18
1131.66	210.36	-0.005 ( -0.013 , 0.003 )	0.213	2.3	C18
123.95	25.64	-0.004 ( -0.012 , 0.003 )	0.233	2.14	C18
128.062	27.868	0.004 ( -0.005 , 0.014 )	0.309	2.19	C18
129.008	39.319	0.005 ( -0.005 , 0.014 )	0.316	2.25	C18
136.877	28.007	-0.007 ( -0.024 , 0.011 )	0.387	3.37	C18
204.981	33.278	0.005 ( -0.004 , 0.013 )	0.241	2.3	C18	Pyrogallol-2-O-sulphate; Pyrogallol-1-O-sulphate; 5-Sulfoxymethylfurfural	TRUE		HMDB60018; HMDB60016; HMDB59752	xMSannotator
138.876	27.943	-0.008 ( -0.025 , 0.009 )	0.292	4.02	C18
139.026	53.209	0.005 ( -0.002 , 0.011 )	0.145	2.26	C18
147.986	33.115	-0.004 ( -0.017 , 0.008 )	0.434	2.19	C18
188.057	31.438	0.006 ( -0.005 , 0.018 )	0.245	3.15	C18	N-Acetylglutamic acid	FALSE	CA1454	HMDB01138	In House Library
155.066	37.555	0.005 ( -0.002 , 0.011 )	0.167	2.24	C18
162.996	33.09	-0.006 ( -0.013 , 0 )	0.068	3	C18
166.009	27.789	-0.005 ( -0.013 , 0.004 )	0.226	2.26	C18
172.023	36.604	-0.005 ( -0.015 , 0.005 )	0.256	2.51	C18
173.987	32.237	0.006 ( -0.014 , 0.027 )	0.495	3.13	C18
173.995	33.374	0.005 ( -0.005 , 0.016 )	0.274	2.66	C18
284.128	38.349	0.004 ( -0.003 , 0.011 )	0.247	2.06	HILIC	N-(p-Hydroxyphenyl)ethyl p-hydroxycinnamide; Anaxagoreine; 2-Methyl(3-phenylpropanoyl)aminobenzoic acid; N-2-Hydroxy-2-(4-hydroxyphenyl)ethylcinnamide; Morphinone; N-Phenylacetylphenylalanine	TRUE		HMDB39521; HMDB34669; HMDB32845; HMDB30191; HMDB03563; HMDB02372	xMSannotator
184.013	27.77	-0.004 ( -0.018 , 0.009 )	0.48	2.11	C18
187.014	33.238	-0.011 ( -0.035 , 0.013 )	0.326	5.42	C18
139.058	78.823	0.004 ( -0.003 , 0.011 )	0.248	2.12	HILIC	2-Ethylbenzenethiol; 2-Phenylethanethiol; (-)-1-Phenylethylmercaptan; 26-Dimethylbenzenethiol; Benzyl methyl sulfide	TRUE		HMDB41361; HMDB32637; HMDB32467; HMDB32019; HMDB31314	xMSannotator
413.197	178.411	0.007 ( -0.006 , 0.019 )	0.249	3.23	C18	Clausarinol; Armillarin; 4-O-Methylmelleolide; Armillaripin; Eplerenone	TRUE		HMDB41407; HMDB39380; HMDB37039; HMDB30404; HMDB14838	xMSannotator
433.262	187.203	-0.005 ( -0.014 , 0.004 )	0.251	2.4	C18	Erinacine C; Butyl oleate sulfate; (12S15S)-15-O-Demethyl-1029-dideoxy-1112-dihydro-striatin C	TRUE		HMDB40389; HMDB37511; HMDB33030	xMSannotator
189.989	32.693	0.005 ( -0.003 , 0.012 )	0.188	2.23	C18
190.982	32.929	0.007 ( -0.005 , 0.018 )	0.205	3.4	C18
192.059	29.108	0.006 ( -0.007 , 0.018 )	0.316	2.8	C18
331.248	38.295	-0.008 ( -0.022 , 0.007 )	0.268	4.1	HILIC	(9S10E12S13S)-91213-Trihydroxy-10-octadecenoic acid; 5812-Trihydroxy-9-octadecenoic acid; 91013-TriHOME; 91213-TriHOME	TRUE		HMDB38555; HMDB30936; HMDB04710; HMDB04708	xMSannotator
196.142	99.466	-0.004 ( -0.013 , 0.005 )	0.312	2.03	C18
201.023	35.16	0.005 ( -0.006 , 0.016 )	0.355	2.32	C18
151.051	33.612	0.006 ( -0.005 , 0.017 )	0.273	2.8	C18	N1-Methyl-4-pyridone-3-carboxamide; N1-Methyl-2-pyridone-5-carboxamide	TRUE		HMDB04194; HMDB04193	xMSannotator
428.302	186.381	-0.004 ( -0.013 , 0.004 )	0.273	2.16	C18	Hexadecanedioic acid mono-L-carnitine ester	FALSE		HMDB00712	xMSannotator
206.944	27.321	0.005 ( -0.011 , 0.021 )	0.473	2.51	C18
209.022	33.045	-0.004 ( -0.018 , 0.01 )	0.516	2.02	C18
215.014	30.592	-0.005 ( -0.022 , 0.011 )	0.466	2.63	C18
258.992	27.129	0.006 ( -0.006 , 0.017 )	0.276	2.84	C18	Caffeic acid 4-sulfate; Caffeic acid 3-sulfate	TRUE		HMDB41708; HMDB41706	xMSannotator
226.018	34.225	0.004 ( -0.01 , 0.018 )	0.516	2.11	C18
227.041	269.534	-0.004 ( -0.017 , 0.009 )	0.456	2.17	C18
229.081	76.137	-0.006 ( -0.023 , 0.012 )	0.479	2.74	C18
230.057	61.928	-0.004 ( -0.015 , 0.006 )	0.373	2.12	C18
198.128	36.477	-0.004 ( -0.012 , 0.004 )	0.282	2.1	HILIC	2-(3-Phenylpropyl)pyridine	FALSE		HMDB36173	xMSannotator
431.352	36.653	-0.004 ( -0.012 , 0.004 )	0.285	2.14	HILIC	(3beta5beta8beta22E24xi)-Ergosta-622-diene-358-triol; (2beta3alpha9alpha24R)-Ergosta-722-diene-239-triol; Schleicherastatin 6; 4alpha-Carboxy-5alpha-cholesta-8-en-3beta-ol	TRUE		HMDB38353; HMDB37914; HMDB35513; HMDB12166	xMSannotator
236.009	33.242	0.007 ( -0.003 , 0.018 )	0.144	3.69	C18
238.067	37.735	0.006 ( -0.003 , 0.014 )	0.167	2.85	C18
238.153	128.038	-0.005 ( -0.013 , 0.003 )	0.202	2.49	C18
239.022	34.366	0.009 ( -0.01 , 0.027 )	0.311	4.3	C18
239.085	27.727	-0.006 ( -0.017 , 0.005 )	0.255	2.96	C18
240.975	28.767	-0.008 ( -0.028 , 0.012 )	0.356	4.14	C18
241.023	55.244	-0.005 ( -0.015 , 0.006 )	0.325	2.34	C18
244.906	136.306	0.004 ( -0.001 , 0.009 )	0.103	2	C18
246.006	33.215	0.006 ( -0.007 , 0.019 )	0.326	2.99	C18
217.048	30.99	0.004 ( -0.004 , 0.013 )	0.291	2.2	C18	Piperic acid; 4-Methylumbelliferyl acetate; 8-Hydroxy-2-methoxy-6-methyl-14-naphthoquinone; Liqcoumarin	TRUE		HMDB33779; HMDB32989; HMDB30769; HMDB29518	xMSannotator
254.994	34.006	0.006 ( -0.004 , 0.016 )	0.205	2.87	C18
271.227	289.737	0.004 ( -0.004 , 0.012 )	0.317	2.02	HILIC	11-Oxohexadecanoic acid; 9-Oxohexadecanoic acid; 8-Oxohexadecanoic acid; 3-Oxohexadecanoic acid	TRUE		HMDB30978; HMDB30973; HMDB30972; HMDB10733	xMSannotator
250.179	31.015	0.004 ( -0.005 , 0.012 )	0.342	2.04	HILIC	N-Desmethyltramadol; O-Desmethyltramadol; NO-Didesmethylvenlafaxine; Alprenolol	TRUE		HMDB61007; HMDB60997; HMDB60852; HMDB15004	xMSannotator
259.028	33.592	0.005 ( -0.012 , 0.021 )	0.533	2.31	C18
262.62	28.563	-0.004 ( -0.017 , 0.008 )	0.47	2.01	C18
264.13	29.698	-0.004 ( -0.023 , 0.015 )	0.609	2.05	C18
269.01	33.942	0.006 ( -0.002 , 0.014 )	0.123	3.04	C18
269.961	33.266	0.005 ( 0 , 0.009 )	0.044	2.23	C18
274.002	27.462	0.006 ( -0.002 , 0.013 )	0.114	2.86	C18
279.204	223.294	-0.009 ( -0.023 , 0.005 )	0.183	4.37	C18
282.937	37.29	0.006 ( -0.012 , 0.023 )	0.48	2.74	C18
283.103	34.333	-0.004 ( -0.012 , 0.004 )	0.267	2.06	C18
294.182	160.099	-0.004 ( -0.011 , 0.003 )	0.205	2.1	C18
296.267	253.874	-0.005 ( -0.009 , 0 )	0.034	2.27	C18
300.2	165.609	-0.004 ( -0.012 , 0.003 )	0.213	2.17	C18
187.097	286.574	-0.004 ( -0.013 , 0.005 )	0.35	2.16	HILIC	5-Butyltetrahydro-2-oxo-3-furancarboxylic acid; 5-(2-Methylpropyl)tetrahydro-2-oxo-3-furancarboxylic acid	TRUE		HMDB30992; HMDB30988	xMSannotator
383.152	35.18	-0.004 ( -0.015 , 0.006 )	0.352	2.16	C18	12-Dehydroporson; Kanzonol N; O-Ethylcubebin; 57-Dihydroxy-34-dimethoxy-5-prenylflavanone; Glicoisoflavanone; 3b16a-Dihydroxyandrostenone sulfate	TRUE		HMDB41417; HMDB41100; HMDB40834; HMDB40809; HMDB35427; HMDB00386	xMSannotator
312.894	125.956	0.005 ( -0.004 , 0.014 )	0.259	2.36	C18
403.296	242.279	0.007 ( -0.009 , 0.023 )	0.356	3.31	C18	11-Carboxy-gamma-chromanol; MG(22:5(7Z10Z13Z16Z19Z)0:00:0); MG(22:5(4Z7Z10Z13Z16Z)0:00:0); MG(0:022:5(7Z10Z13Z16Z19Z)0:0); MG(0:022:5(4Z7Z10Z13Z16Z)0:0)	TRUE		HMDB12517; HMDB11586; HMDB11585; HMDB11556; HMDB11555	xMSannotator
317.207	222.92	-0.004 ( -0.008 , 0 )	0.036	2.01	C18
318.228	241.228	-0.004 ( -0.008 , -0.001 )	0.029	2.02	C18
319.222	241.034	-0.007 ( -0.021 , 0.007 )	0.281	3.5	C18
319	33.435	-0.004 ( -0.014 , 0.006 )	0.338	2.13	C18
322.955	63.46	0.006 ( -0.001 , 0.012 )	0.084	2.86	C18
329.38	265.218	-0.005 ( -0.008 , -0.001 )	0.018	2.22	C18
335.954	35.934	-0.006 ( -0.016 , 0.004 )	0.18	3.08	C18
348.247	211.63	0.004 ( -0.004 , 0.012 )	0.274	2.05	C18
348.262	192.863	0.006 ( -0.004 , 0.015 )	0.202	2.83	C18
350.924	42.35	-0.004 ( -0.012 , 0.003 )	0.243	2.06	C18
354.247	201.197	-0.005 ( -0.014 , 0.004 )	0.223	2.53	C18
355.035	29.826	0.005 ( -0.009 , 0.019 )	0.392	2.69	C18
361.956	55.763	0.004 ( -0.004 , 0.013 )	0.256	2.22	C18
362.005	232.193	0.005 ( -0.001 , 0.012 )	0.111	2.54	C18
368.899	136.697	-0.005 ( -0.017 , 0.008 )	0.412	2.25	C18
369.205	206.288	-0.006 ( -0.014 , 0.002 )	0.132	2.91	C18
372.224	219.261	0.004 ( -0.007 , 0.016 )	0.411	2.12	C18
374.99	36.804	-0.007 ( -0.014 , 0 )	0.06	3.49	C18
329.141	79.2	-0.006 ( -0.02 , 0.008 )	0.363	3.27	HILIC	2-hydroxymethylolanzapine; 7-hydroxyolanzapine; Acutilobin	TRUE		HMDB60987; HMDB60958; HMDB40670	xMSannotator
378.283	232.007	0.004 ( -0.003 , 0.011 )	0.21	2.07	C18
378.956	34.258	-0.004 ( -0.017 , 0.008 )	0.429	2.17	C18
381.979	35.021	-0.005 ( -0.023 , 0.013 )	0.513	2.55	C18
314.123	130.96	0.005 ( -0.008 , 0.018 )	0.37	2.56	C18	N-Hydroxysaxitoxin; Neosaxitoxin	TRUE		HMDB33664; HMDB29369	xMSannotator
392.008	35.942	-0.006 ( -0.021 , 0.009 )	0.368	3.06	C18
214.012	90.947	-0.005 ( -0.016 , 0.006 )	0.371	2.54	HILIC	L-Aspartyl-4-phosphate	FALSE		HMDB12250	xMSannotator
404.108	232.24	0.005 ( -0.004 , 0.014 )	0.226	2.57	C18
176.072	75.87	-0.005 ( -0.017 , 0.007 )	0.372	2.46	C18	NN-dimethylindoliumolate; 5-2H-Pyrrol-4-(3H)-ylidenemethyl-2-furanmethanol; 2-Propenyl 2-aminobenzoate; Plantagonine; 12-Dehydrosalsolinol; 5-Hydroxytryptophol	TRUE		HMDB60063; HMDB40045; HMDB37693; HMDB33482; HMDB12490; HMDB01855	xMSannotator
416.271	255.784	0.004 ( -0.003 , 0.012 )	0.233	2.17	C18
255.124	29.772	-0.008 ( -0.028 , 0.012 )	0.392	3.88	C18	2-4-(3-Hydroxypropyl)-2-methoxyphenoxy-13-propanediol; 1-Methoxy-1-(245-trimethoxyphenyl)-2-propanol	TRUE		HMDB40352; HMDB31772	xMSannotator
426.899	54.428	-0.005 ( -0.016 , 0.006 )	0.336	2.44	C18
246.018	95.828	-0.007 ( -0.023 , 0.01 )	0.397	3.51	HILIC	4-Hydroxyclonidine; Guanfacine	TRUE		HMDB60555; HMDB15153	xMSannotator
189.067	63.388	-0.005 ( -0.02 , 0.009 )	0.413	2.69	C18	6-Hydroxy-1H-indole-3-acetamide	FALSE		HMDB31173	xMSannotator
454.86	66.307	0.005 ( -0.001 , 0.012 )	0.103	2.56	C18
463.225	164.342	0.005 ( -0.008 , 0.018 )	0.383	2.46	C18
309.119	33.951	0.005 ( -0.008 , 0.018 )	0.416	2.34	C18	Desloratadine	FALSE		HMDB15102	xMSannotator
475.224	176.388	0.004 ( 0 , 0.009 )	0.059	2.11	C18
500.953	37.439	-0.01 ( -0.031 , 0.011 )	0.314	4.83	C18
507.441	215.759	-0.004 ( -0.007 , -0.002 )	0.002	2.16	C18
520.693	33.788	-0.005 ( -0.016 , 0.007 )	0.353	2.39	C18
526.917	56.973	-0.004 ( -0.012 , 0.004 )	0.275	2.02	C18
533.456	229.212	-0.005 ( -0.01 , 0 )	0.055	2.36	C18
540.32	289.286	0.006 ( -0.002 , 0.013 )	0.116	2.83	C18
541.37	192.109	0.005 ( -0.003 , 0.014 )	0.194	2.58	C18
557.457	218.241	-0.005 ( -0.008 , -0.001 )	0.018	2.23	C18
182.048	80.627	0.005 ( -0.008 , 0.018 )	0.458	2.46	HILIC	Acamprosate	FALSE		HMDB14797	xMSannotator
596.394	183.062	0.004 ( -0.002 , 0.011 )	0.176	2.17	C18
646.918	54.433	0.005 ( -0.003 , 0.013 )	0.224	2.28	C18
87.973	28.539	-0.005 ( -0.014 , 0.004 )	0.258	2.46	C18
94.931	31.615	0.005 ( -0.006 , 0.016 )	0.366	2.24	C18
95.67	232.686	0.01 ( -0.011 , 0.031 )	0.323	4.73	C18

## Sheet: TableS5.Mummichog_HEI
Table S5. Top enriched pathways associated with PD-related microbiome from Mummichog, adjusted for Total Health Eating Index (HEI).
Pathway	Pathway total # of Metabolites	Total # of Hits	Statistically Significant # of Hits	Expected # of Hits	P(Fisher)*	P(EASE)*	P(Gamma)*
De novo fatty acid biosynthesis	106	51	23	15.436	0.00013602	0.00040271	0.020663
Linoleate metabolism	46	39	17	6.6984	0.0016501	0.0046151	0.0208
Fatty Acid Metabolism	63	21	11	9.1739	0.0018687	0.0071144	0.020882
Fatty acid activation	74	61	21	10.776	0.01399	0.027442	0.02156
Histidine metabolism	33	24	7	4.8054	0.25174	0.42241	0.042374
Glutathione Metabolism	19	12	4	2.7667	0.25221	0.5	0.049264
Prostaglandin formation from dihomo gama-linoleic acid	11	8	3	1.6018	0.24156	0.54469	0.053956
Alanine and Aspartate Metabolism	30	23	6	4.3685	0.38153	0.57853	0.057945
Polyunsaturated fatty acid biosynthesis	21	9	3	3.058	0.30763	0.61281	0.062442
3-oxo-10R-octadecatrienoate beta-oxidation	27	24	6	3.9317	0.42479	0.61962	0.063397
Glutamate metabolism	15	15	4	2.1843	0.4164	0.66242	0.069943
Beta-Alanine metabolism	20	15	4	2.9124	0.4164	0.66242	0.069943
Carbon fixation	10	10	3	1.4562	0.37418	0.67285	0.071697
Glycosphingolipid metabolism	67	36	8	9.7564	0.53622	0.69176	0.07506
Glycerophospholipid metabolism	156	58	12	22.716	0.62796	0.74222	0.085399
Drug metabolism - other enzymes	31	28	6	4.5142	0.58917	0.7582	0.089179
* Fisher p-values was calculated based on Fisher’s exact test; EASE p value is a more stringent modified Fisher’s exact test p-value; Gamma p-value was calculated based on permutation tests that randomly resamples the reference list to create a Gamma null distribution.

## Sheet: TableS6.Spls_B6
Table S6. Metabolites hits: Putatively annotated features associated with Parkinson's Disease-related genera from the partial least square regression, adjusted for total dietary vitamin B intake.
mz	Time	Coefficient	p-value	VIP	column	compound	multiple_match	ID_KEGG	ID_HMDB	reference
298.797	65.738	0.004 ( 0.002 , 0.006 )	0.002	2.06	HILIC
508.445	215.798	-0.004 ( -0.006 , -0.002 )	0.002	2.16	C18
304.049	94.829	-0.007 ( -0.01 , -0.003 )	0.003	3.57	HILIC
507.441	215.759	-0.004 ( -0.007 , -0.002 )	0.003	2.59	C18
1006.46	67.002	-0.004 ( -0.007 , -0.002 )	0.005	2.33	HILIC
504.789	69.827	0.005 ( 0.002 , 0.008 )	0.005	2.58	HILIC
282.164	241.132	-0.004 ( -0.006 , -0.001 )	0.007	2.26	C18
290.765	66.431	0.008 ( 0.003 , 0.014 )	0.008	4.6	HILIC
397.936	84.263	0.005 ( 0.002 , 0.008 )	0.01	2.71	HILIC
169.086	284.667	0.009 ( 0.003 , 0.015 )	0.012	4.7	HILIC	135-Trimethoxybenzene; (4-Hydroxy-3-methoxyphenyl)ethanol; 2-Furanylmethyl butanoate; Ethyl 2-furanpropionate; Epoxyoxophorone; 1-Ipomeanol; 4-Ipomeanol; 26-Dimethoxy-4-methylphenol	TRUE		HMDB59963; HMDB38925; HMDB37729; HMDB32921; HMDB32252; HMDB30473; HMDB30472; HMDB29680	xMSannotator
188	43.343	0.006 ( 0.002 , 0.01 )	0.012	3.1	HILIC
522.576	48.362	-0.005 ( -0.008 , -0.001 )	0.012	2.56	HILIC
143.959	285.778	0.004 ( 0.001 , 0.006 )	0.014	2	HILIC
253.292	215.913	-0.004 ( -0.007 , -0.001 )	0.015	2.31	C18	6-Methylheptadecane; Octadecane	TRUE		HMDB41105; HMDB33721	xMSannotator
332.262	37.6	-0.005 ( -0.009 , -0.001 )	0.016	2.65	HILIC
382.05	36.57	-0.004 ( -0.007 , -0.001 )	0.017	2.46	C18	S-(2-Chloroacetyl)glutathione; 2-(S-Glutathionyl)acetyl chloride	TRUE		HMDB60505; HMDB60342	xMSannotator
221.077	124.674	0.008 ( 0.002 , 0.014 )	0.018	4.28	HILIC	Brassitin; Serinyl-Aspartate; Aspartyl-Serine; Dehydroxyzyleuton; L-beta-aspartyl-L-serine	TRUE		HMDB40977; HMDB29035; HMDB28762; HMDB13970; HMDB11168	xMSannotator
255.224	218.369	-0.003 ( -0.006 , -0.001 )	0.018	2.07	C18
140.058	75.222	0.005 ( 0.001 , 0.008 )	0.02	2.48	HILIC
224.186	28.706	0.006 ( 0.001 , 0.011 )	0.021	3.35	HILIC
414.321	38.391	-0.006 ( -0.01 , -0.001 )	0.021	3.1	HILIC	3-Hydroxy-9-hexadecenoylcarnitine	FALSE		HMDB13333	xMSannotator
818.562	66.356	-0.004 ( -0.007 , -0.001 )	0.021	2.21	HILIC	PE(22:6(4Z7Z10Z13Z16Z19Z)20:1(11Z)); PE(22:5(7Z10Z13Z16Z19Z)20:2(11Z14Z)); PE(22:5(4Z7Z10Z13Z16Z)20:2(11Z14Z)); PE(22:4(7Z10Z13Z16Z)20:3(8Z11Z14Z)); PE(22:4(7Z10Z13Z16Z)20:3(5Z8Z11Z)); PE(22:2(13Z16Z)20:5(5Z8Z11Z14Z17Z)); PE(20:5(5Z8Z11Z14Z17Z)22:2(13Z16Z)); PE(20:3(8Z11Z14Z)22:4(7Z10Z13Z16Z)); PE(20:3(5Z8Z11Z)22:4(7Z10Z13Z16Z)); PE(20:2(11Z14Z)22:5(7Z10Z13Z16Z19Z)); PE(20:2(11Z14Z)22:5(4Z7Z10Z13…	TRUE		HMDB09692; HMDB09660; HMDB09627; HMDB09608; HMDB09595; HMDB09566; HMDB09470; HMDB09372; HMDB09339; HMDB09308; HMDB09307; HMDB09276	xMSannotator
198.158	137.762	-0.004 ( -0.006 , -0.001 )	0.021	2.11	C18
154.084	72.381	-0.006 ( -0.01 , -0.001 )	0.022	3.14	HILIC	p-Octopamine; Dopamine	TRUE	C04227; C03758	HMDB04825; HMDB00073	In House Library
204.147	88.657	0.004 ( 0.001 , 0.008 )	0.022	2.32	HILIC
329.38	265.218	-0.004 ( -0.007 , -0.001 )	0.022	2.23	C18
557.457	218.241	-0.005 ( -0.009 , -0.001 )	0.022	2.76	C18
174.124	44.888	0.004 ( 0.001 , 0.008 )	0.024	2.34	HILIC	apo-3-methylcrotonoyl-CoA:carbon-dioxide ligase (ADP-forming)	FALSE		HMDB59607	xMSannotator
376.023	96.813	-0.005 ( -0.009 , -0.001 )	0.025	2.79	HILIC
331.276	265.024	-0.003 ( -0.006 , -0.001 )	0.025	2.01	C18
732.731	79.335	-0.004 ( -0.008 , -0.001 )	0.029	2.24	HILIC
395.162	100.444	0.004 ( 0.001 , 0.007 )	0.03	2.04	HILIC	Loteprednol	FALSE		HMDB15011	xMSannotator
254.145	225.159	-0.003 ( -0.007 , 0 )	0.03	2.05	C18
740.763	76.847	-0.004 ( -0.007 , 0 )	0.031	2.02	HILIC
522.134	48.013	-0.006 ( -0.011 , -0.001 )	0.032	3.19	HILIC
536.577	66.798	0.007 ( 0.001 , 0.013 )	0.032	3.81	HILIC
269.24	228.61	-0.004 ( -0.007 , 0 )	0.032	2.27	C18
874.336	81.897	-0.005 ( -0.009 , -0.001 )	0.033	2.54	HILIC
450.358	38.431	-0.004 ( -0.008 , 0 )	0.035	2.35	HILIC
177.055	284.086	0.004 ( 0 , 0.008 )	0.036	2.19	HILIC	4-Methylumbelliferone; 3-(34-Methylenedioxyphenyl)propenal; 7-Hydroxy-6-methyl-2H-1-benzopyran-2-one; 145-Naphthalenetriol; 10-Hydroxy-28-decadiene-46-diynoic acid; Herniarin	TRUE		HMDB59622; HMDB33813; HMDB32990; HMDB32883; HMDB31054; HMDB29758	xMSannotator
582.508	35.832	0.005 ( 0 , 0.009 )	0.036	2.62	HILIC
296.267	253.874	-0.004 ( -0.008 , 0 )	0.036	2.32	C18
566.514	240.799	-0.003 ( -0.007 , 0 )	0.036	2.04	C18
318.228	241.228	-0.004 ( -0.008 , 0 )	0.037	2.49	C18
414.336	41.026	-0.006 ( -0.011 , 0 )	0.039	3.14	HILIC	Solasodine; 5alpha-Tomatidan-3-one	TRUE		HMDB35282; HMDB31913	xMSannotator
300.048	138.687	0.004 ( 0 , 0.008 )	0.04	2.36	HILIC
345.282	39.698	-0.004 ( -0.007 , 0 )	0.041	2.11	HILIC
1132.31	86.631	-0.005 ( -0.009 , 0 )	0.043	2.48	HILIC
330.246	37.973	-0.006 ( -0.011 , 0 )	0.043	3.09	HILIC
423.33	37.755	-0.004 ( -0.009 , 0 )	0.043	2.41	HILIC
260.897	65.297	-0.006 ( -0.011 , 0 )	0.044	3.04	HILIC
585.486	238.061	-0.004 ( -0.007 , 0 )	0.044	2.07	C18	Erythrinasinate A	FALSE		HMDB38713	xMSannotator
311.221	35.693	-0.006 ( -0.011 , 0 )	0.045	3.01	HILIC	Auxin b; Sterebin A; (9Z11R12S13S15Z)-1213-Epoxy-11-hydroxy-915-octadecadienoic acid; 12(13)Ep-9-KODE	TRUE		HMDB38484; HMDB35337; HMDB33505; HMDB13623	xMSannotator
317.207	222.92	-0.004 ( -0.008 , 0 )	0.045	2.27	C18
598.529	67.289	0.008 ( 0 , 0.015 )	0.046	4.27	HILIC
505.426	209.416	-0.003 ( -0.007 , 0 )	0.046	2.04	C18
144.066	278.44	-0.004 ( -0.009 , 0 )	0.047	2.44	HILIC	5-ethyl-5-methyl-24-oxazolidinedione; Acrylamide-acrylic acid resin; Trimethadione; Vinylacetylglycine	TRUE		HMDB61082; HMDB32161; HMDB14491; HMDB00894	xMSannotator
527.296	45.23	-0.004 ( -0.008 , 0 )	0.048	2.22	HILIC	Isodesmosine; Desmosine	TRUE		HMDB00739; HMDB00572	xMSannotator
243.027	232.573	0.005 ( 0 , 0.01 )	0.049	2.68	HILIC	Inositol cyclic phosphate	FALSE		HMDB01125	xMSannotator
480.614	66.552	0.004 ( 0 , 0.008 )	0.049	2.15	HILIC
270.154	33.759	0.006 ( 0 , 0.013 )	0.05	3.49	HILIC	2-(4-Methyl-5-thiazolyl)ethyl octanoate	FALSE		HMDB32423	xMSannotator
396.311	38.891	-0.005 ( -0.011 , 0 )	0.051	2.94	HILIC	912-Hexadecadienoylcarnitine	FALSE		HMDB13334	xMSannotator
162.996	33.09	-0.006 ( -0.012 , 0 )	0.051	3.38	C18
212.101	91.485	0.005 ( 0 , 0.009 )	0.052	2.55	HILIC	Zalcitabine	FALSE		HMDB15078	xMSannotator
348.289	36.162	-0.005 ( -0.01 , 0 )	0.053	2.63	HILIC	O-Arachidonoyl Ethanolamine; Anandamide	TRUE		HMDB13655; HMDB04080	xMSannotator
426.74	64.991	0.005 ( 0 , 0.01 )	0.053	2.77	HILIC
278.236	223.923	-0.003 ( -0.007 , 0 )	0.053	2.05	C18
464.191	45.647	0.007 ( 0 , 0.014 )	0.054	3.73	HILIC	Dihydroisomorphine-6-glucuronide; Etodolac acyl glucuronide; Dihydromorphine-3-glucuronide; Dihydroisomorphine-3-glucuronide	TRUE		HMDB61137; HMDB60916; HMDB60821; HMDB60820	xMSannotator
288.119	128.322	0.004 ( 0 , 0.008 )	0.055	2.21	HILIC	N-Ribosylhistidine	FALSE		HMDB02089	xMSannotator
493.367	38.126	0.004 ( 0 , 0.008 )	0.055	2.06	HILIC
266.16	55.705	0.005 ( 0 , 0.01 )	0.058	2.72	HILIC
227.027	59.736	-0.004 ( -0.008 , 0 )	0.059	2.04	HILIC
303.224	209.261	-0.004 ( -0.009 , 0 )	0.059	2.49	C18
181.053	49.871	0.004 ( 0 , 0.008 )	0.06	2.21	HILIC	Caffeic acid	FALSE	C01481	HMDB01964	In House Library
388.758	68.996	-0.007 ( -0.014 , 0 )	0.06	3.83	HILIC
255.875	255.203	-0.004 ( -0.009 , 0 )	0.063	2.32	HILIC
127.397	60.355	0.004 ( 0 , 0.008 )	0.067	2.17	HILIC
225.502	60.552	0.005 ( 0 , 0.01 )	0.067	2.69	HILIC
379.007	91.139	-0.004 ( -0.008 , 0 )	0.067	2.13	HILIC
109.101	286.815	0.006 ( 0 , 0.011 )	0.068	3.01	HILIC
377.27	237.921	-0.005 ( -0.011 , 0.001 )	0.068	3.04	C18	Persenone A; 12-Gingerol; 1-Acetoxy-2-hydroxy-51215-heneicosatrien-4-one; MG(20:4(8Z11Z14Z17Z)0:00:0); MG(20:4(5Z8Z11Z14Z)0:00:0); MG(0:020:4(8Z11Z14Z17Z)0:0); 2-Arachidonylglycerol	TRUE		HMDB36568; HMDB36356; HMDB35273; HMDB11579; HMDB11578; HMDB11549; HMDB04666	xMSannotator
533.456	229.212	-0.004 ( -0.009 , 0 )	0.068	2.4	C18
609.488	222.884	-0.005 ( -0.011 , 0.001 )	0.068	3.01	C18
557.915	37.263	0.005 ( 0 , 0.01 )	0.069	2.58	HILIC
343.872	69.037	-0.005 ( -0.01 , 0 )	0.071	2.62	HILIC
241.079	88.75	0.004 ( 0 , 0.008 )	0.073	2.1	HILIC
195.138	281.56	-0.006 ( -0.012 , 0.001 )	0.074	3.02	HILIC	(22-Diethoxyethyl)benzene; (S)-Neolyratyl acetate; 1-(2-Furanyl)-1-octanone; 8-Ocimenyl acetate; Menthadienyl acetate; Carvyl acetate; (R)-2-Acetoxy-p-mentha-18-diene; Perillyl acetate; (S)-p-Mentha-18-dien-10-yl acetate; (2S4R)-p-Mentha-1(7)5-dien-2-ol acetate; Ethyl (2E4Z7Z)-Decatrienoate; Ethyl (2E4E7Z)-Decatrienoate; ()-Myrtenyl acetate; Neocnidilide; Hexylresorcinol; (SZ)-Lyratol acetate; 4-…	TRUE		HMDB41610; HMDB41497; HMDB40439; HMDB39685; HMDB38292; HMDB38046; HMDB37389; HMDB37231; HMDB37018; HMDB35801; HMDB35376; HMDB35375; HMDB35126; HMDB34450; HMDB32567; HMDB31840; HMDB14018	xMSannotator
232.807	66.441	0.005 ( -0.001 , 0.011 )	0.074	2.9	HILIC
406.091	92.771	-0.005 ( -0.01 , 0 )	0.074	2.57	HILIC
416.285	42.474	0.004 ( 0 , 0.008 )	0.074	2.03	HILIC
202.119	68.492	0.004 ( 0 , 0.009 )	0.075	2.41	HILIC
486.115	97.759	-0.006 ( -0.013 , 0.001 )	0.075	3.36	HILIC
251.111	91.601	0.004 ( -0.001 , 0.009 )	0.078	2.3	HILIC	Isopropyl citrate	FALSE		HMDB32353	xMSannotator
374.99	36.804	-0.006 ( -0.013 , 0.001 )	0.079	3.45	C18
162.151	72.793	0.004 ( -0.001 , 0.009 )	0.08	2.3	HILIC
463.869	68.988	-0.004 ( -0.009 , 0.001 )	0.08	2.35	HILIC
538.574	66.686	0.004 ( -0.001 , 0.009 )	0.08	2.29	HILIC
114.032	59.093	0.006 ( -0.001 , 0.012 )	0.082	3.11	HILIC
411.034	88.13	0.004 ( -0.001 , 0.009 )	0.083	2.36	HILIC
186.036	114.037	0.004 ( -0.001 , 0.008 )	0.084	2.15	HILIC
447.059	123.957	0.004 ( -0.001 , 0.009 )	0.086	2.15	HILIC
194.038	59.759	-0.004 ( -0.008 , 0.001 )	0.092	2	HILIC
151.983	232.421	0.004 ( -0.001 , 0.009 )	0.094	2.14	HILIC
299.138	40.865	-0.004 ( -0.008 , 0.001 )	0.099	2.06	HILIC
166.954	285.308	-0.006 ( -0.013 , 0.001 )	0.102	3.24	HILIC
124.209	49.08	-0.004 ( -0.008 , 0.001 )	0.106	2.01	HILIC
272.128	39.324	0.005 ( -0.001 , 0.012 )	0.106	2.94	HILIC	Normorphine; (R)-Higenamine; ()-Tembamide; (EE)-Trichostachine; Norhydromorphone	TRUE		HMDB41959; HMDB33103; HMDB30639; HMDB29374; HMDB14004	xMSannotator
405.267	267.942	-0.004 ( -0.008 , 0.001 )	0.106	2.09	C18	(6b7b13R)-67-Diacetoxy-814-labdadiene-13-ol; Annocherin A; 3-Oxocholic acid; 37-Dihydroxy-12-oxocholanoic acid; 7-Ketodeoxycholic acid	TRUE		HMDB35288; HMDB33399; HMDB00502; HMDB00400; HMDB00391	xMSannotator
460.283	198.498	-0.004 ( -0.008 , 0.001 )	0.106	2.1	C18
369.205	206.288	-0.006 ( -0.013 , 0.002 )	0.111	3.32	C18
878.735	81.454	-0.008 ( -0.018 , 0.002 )	0.112	4.23	HILIC
151.087	38.41	0.006 ( -0.002 , 0.014 )	0.113	3.42	HILIC	2-Acetyl-35-dimethylpyrazine; 2-Acetyl-36-dimethylpyrazine; 78-Dihydro-3-methylpyrrolo12-apyrimidin-2(6H)-one; 2-Acetyl-3-ethylpyrazine; 6-Methylnicotinamide	TRUE		HMDB39999; HMDB39998; HMDB38513; HMDB29410; HMDB13704	xMSannotator
303.218	38.331	-0.004 ( -0.009 , 0.001 )	0.114	2.2	HILIC	xi-8-Hydroxyhexadecanedioic acid; xi-7-Hydroxyhexadecanedioic acid; Emedastine	TRUE		HMDB37831; HMDB37830; HMDB15216	xMSannotator
217.998	291.223	-0.004 ( -0.009 , 0.001 )	0.116	2.09	HILIC
454.86	66.307	0.004 ( -0.001 , 0.01 )	0.119	2.46	C18
219.072	87.186	0.004 ( -0.001 , 0.01 )	0.12	2.29	HILIC
172.097	283.838	0.004 ( -0.001 , 0.009 )	0.121	2.02	HILIC
415.32	38.783	-0.007 ( -0.016 , 0.002 )	0.123	3.88	HILIC	Setariol; Smilagenone	TRUE		HMDB41583; HMDB36941	xMSannotator
212.118	40.59	-0.004 ( -0.01 , 0.001 )	0.124	2.39	HILIC	3-Amino-14-dimethyl-5H-pyrido43-bindole; Varenicline	TRUE		HMDB29746; HMDB15398	xMSannotator
824.418	66.027	0.004 ( -0.001 , 0.009 )	0.125	2.21	HILIC
180.102	282.421	0.004 ( -0.001 , 0.01 )	0.128	2.44	HILIC	Salsolinol; 34-Methylenedioxyamphetamine; 23-Dihydro-5-(3-hydroxypropanoyl)-1H-pyrrolizine; 123456-Hexahydro-5-(1-hydroxyethylidene)-7H-cyclopentabpyridin-7-one; Ethyl N-methylanthranilate; 35-Dimethylphenyl methylcarbamate; Maltoxazine; N-methylphenylalanine; alpha-Methylphenylalanine; (R)-Salsolinol; 2(N)-Methyl-norsalsolinol	TRUE		HMDB42012; HMDB41931; HMDB40021; HMDB39655; HMDB33763; HMDB31811; HMDB30372; HMDB29224; HMDB29223; HMDB05199; HMDB01189	xMSannotator
362.005	232.193	0.004 ( -0.001 , 0.009 )	0.129	2.27	C18
285.099	55.495	-0.005 ( -0.011 , 0.002 )	0.134	2.61	HILIC	D-Vacciniin; 2-O-Benzoyl-D-glucose; p-Cresol glucuronide	TRUE		HMDB38492; HMDB34618; HMDB11686	xMSannotator
314.181	36.535	0.006 ( -0.003 , 0.015 )	0.141	3.52	HILIC
311.099	224.009	0.004 ( -0.002 , 0.009 )	0.141	2.14	C18	4-O-beta-D-Galactopyranosyl-D-xylose; 2-O-b-D-Galactopyranosyl-D-xylose; 3-O-beta-D-Galactopyranosyl-L-arabinose; Serotinose; Sambubiose; Galactose-beta-14-xylose	TRUE		HMDB38864; HMDB38863; HMDB38854; HMDB29897; HMDB29883; HMDB11677	xMSannotator
540.32	289.286	0.004 ( -0.002 , 0.009 )	0.141	2.31	C18
264.119	89.689	0.004 ( -0.002 , 0.01 )	0.143	2.23	HILIC
269.01	33.942	0.004 ( -0.002 , 0.009 )	0.143	2.24	C18
274.002	27.462	0.004 ( -0.002 , 0.009 )	0.153	2.14	C18
286.951	53.996	-0.007 ( -0.017 , 0.003 )	0.156	3.87	HILIC
231.051	31.261	0.005 ( -0.003 , 0.013 )	0.159	3.04	C18	Hexahydro-23alpha-dimethylspiro13-dithiolo45-bfuran-23(2H)-furan; Hexahydro-24-dimethylspiro13-dithiolo45-cfuran-23(2H)-furan; (2E11Z)-5-5-(Methylthio)-4-penten-2-ynyl-2-furanacrolein	TRUE		HMDB37809; HMDB37808; HMDB31070	xMSannotator
294.032	75.084	-0.004 ( -0.009 , 0.002 )	0.161	2.05	HILIC
139.026	53.209	0.003 ( -0.002 , 0.009 )	0.161	2.05	C18
313.936	88.486	-0.004 ( -0.01 , 0.002 )	0.162	2.12	HILIC
712.673	66.609	-0.006 ( -0.014 , 0.003 )	0.162	3.1	HILIC
281.22	241.2	-0.004 ( -0.009 , 0.002 )	0.164	2.2	C18
268.876	143.503	0.004 ( -0.002 , 0.01 )	0.166	2.21	HILIC
351.215	38.794	-0.008 ( -0.02 , 0.004 )	0.166	4.35	HILIC	51218R-TriHEPE; Oryzalic acid B; Oryzalic acid A; (ent-6alpha7alpha12alpha)-6712-Trihydroxy-16-kauren-19-oic acid; PGH3; 20-oxo-leukotriene B4; 15-Oxo-lipoxin A4; 15-Epi-lipoxin B5; 12-Oxo-20-hydroxy-leukotriene B4; Resolvin E1; 15-Keto-prostaglandin E2; Prostaglandin D3; Prostaglandin E3; 8-iso-15-keto-PGE2	TRUE		HMDB60096; HMDB38693; HMDB37593; HMDB36701; HMDB13040; HMDB12641; HMDB12590; HMDB12588; HMDB12552; HMDB10410; HMDB03175; HMDB03034; HMDB02664; HMDB02341	xMSannotator
270.1	117.939	0.005 ( -0.002 , 0.012 )	0.167	2.56	HILIC
251.148	200.547	-0.004 ( -0.01 , 0.002 )	0.167	2.24	C18
215.062	100.767	0.004 ( -0.002 , 0.01 )	0.168	2.21	HILIC	1-Methyl-3-(2-thiazolyl)-1H-indole; Amifostine	TRUE		HMDB34965; HMDB15274	xMSannotator
424.247	181.74	0.004 ( -0.002 , 0.011 )	0.168	2.44	C18	LysoPE(14:00:0); LysoPE(0:014:0)	TRUE		HMDB11500; HMDB11470	xMSannotator
596.394	183.062	0.004 ( -0.002 , 0.011 )	0.171	2.56	C18
149.027	101.243	-0.005 ( -0.012 , 0.002 )	0.172	2.55	HILIC	2-Oxo-4-methylthiobutanoic acid	FALSE		HMDB01553	xMSannotator
191.043	121.513	-0.006 ( -0.014 , 0.003 )	0.173	3.02	HILIC
442.352	38.896	-0.011 ( -0.028 , 0.006 )	0.176	6.06	HILIC	3-Hydroxy-9Z-octadecenoylcarnitine; 3-Hydroxy-11Z-octadecenoylcarnitine	TRUE		HMDB13340; HMDB13339	xMSannotator
590.723	66.138	-0.006 ( -0.015 , 0.003 )	0.176	3.24	HILIC
236.009	33.242	0.005 ( -0.003 , 0.012 )	0.176	2.74	C18
279.204	223.294	-0.009 ( -0.022 , 0.005 )	0.176	5.12	C18
196.074	29.949	0.004 ( -0.002 , 0.009 )	0.188	2.08	C18	N-Acetylhistidine	FALSE		HMDB32055	xMSannotator
1110.26	67.518	-0.005 ( -0.012 , 0.003 )	0.189	2.6	HILIC	18E-20-oxo-20-CoA-LTB4	FALSE		HMDB12609	xMSannotator
367.245	52.374	-0.004 ( -0.01 , 0.002 )	0.189	2.04	HILIC	Beta-Cortolone; Cortolone; Tetrahydrocortisol; 5a-Tetrahydrocortisol; 3b-Allotetrahydrocortisol	TRUE		HMDB13221; HMDB03128; HMDB00949; HMDB00526; HMDB00314	xMSannotator
335.954	35.934	-0.006 ( -0.015 , 0.004 )	0.189	3.42	C18
191.122	92.924	0.004 ( -0.002 , 0.01 )	0.197	2.15	HILIC
239.085	27.727	-0.007 ( -0.019 , 0.005 )	0.199	4.14	C18
281.166	29.131	0.005 ( -0.003 , 0.012 )	0.2	2.6	HILIC
231.016	33.689	0.006 ( -0.004 , 0.016 )	0.2	3.53	C18	Acetyl citrate	FALSE		HMDB59808	xMSannotator
1131.66	210.36	-0.004 ( -0.011 , 0.003 )	0.202	2.38	C18
172.023	36.604	-0.006 ( -0.016 , 0.004 )	0.202	3.49	C18
541.37	192.109	0.004 ( -0.003 , 0.012 )	0.202	2.64	C18
315.003	41.798	-0.005 ( -0.013 , 0.003 )	0.203	2.65	HILIC
176.111	87.27	0.005 ( -0.003 , 0.013 )	0.204	2.61	HILIC
302.305	37.713	-0.004 ( -0.011 , 0.003 )	0.204	2.38	HILIC	Sphinganine	FALSE	C00836	HMDB00269	In House Library
377.196	38.244	-0.005 ( -0.014 , 0.003 )	0.205	2.95	HILIC	16alpha;-hydroxyprednisolone; 12alpha-Hydroxy-1318-dehydroparain; 111214-Trihydroxy-7-methoxy-81113-abietatrien-206-olide; 18-Oxocortisol	TRUE		HMDB61016; HMDB39557; HMDB31932; HMDB00332	xMSannotator
672.776	78.73	-0.005 ( -0.013 , 0.003 )	0.208	2.72	HILIC
198.128	36.477	-0.005 ( -0.012 , 0.003 )	0.21	2.5	HILIC	2-(3-Phenylpropyl)pyridine	FALSE		HMDB36173	xMSannotator
1060.34	66.942	-0.004 ( -0.011 , 0.003 )	0.211	2.29	HILIC
217.048	30.99	0.005 ( -0.003 , 0.013 )	0.213	2.83	C18	Piperic acid; 4-Methylumbelliferyl acetate; 8-Hydroxy-2-methoxy-6-methyl-14-naphthoquinone; Liqcoumarin	TRUE		HMDB33779; HMDB32989; HMDB30769; HMDB29518	xMSannotator
618.238	26.923	0.004 ( -0.003 , 0.01 )	0.215	2.19	C18
592.325	180.281	0.004 ( -0.003 , 0.011 )	0.216	2.37	C18
325.217	207.48	-0.004 ( -0.011 , 0.003 )	0.217	2.41	C18	3b-Hydroxydesogestrel; 3a-Hydroxydesogestrel; 2-Hydroxydesogestrel; 15beta-Hydroxydesogestrel	TRUE		HMDB60756; HMDB60755; HMDB60719; HMDB60707	xMSannotator
447.383	36.456	-0.005 ( -0.013 , 0.003 )	0.219	2.6	HILIC	Schleicherastatin 3; alpha-Tocopherolquinone; Stigmastentriol; 13-Hydroxy-alpha-tocopherol	TRUE		HMDB35512; HMDB34408; HMDB29607; HMDB12559	xMSannotator
456.404	37.402	-0.004 ( -0.011 , 0.003 )	0.219	2.19	HILIC	Arachidyl carnitine	FALSE		HMDB06460	xMSannotator
238.153	128.038	-0.004 ( -0.011 , 0.003 )	0.22	2.44	C18
354.247	201.197	-0.005 ( -0.013 , 0.004 )	0.22	2.75	C18
198.046	43.466	-0.011 ( -0.031 , 0.008 )	0.224	6.2	HILIC
166.009	27.789	-0.004 ( -0.011 , 0.003 )	0.227	2.39	C18
100.094	32.954	-0.005 ( -0.013 , 0.004 )	0.233	2.69	HILIC
218.83	67.187	0.005 ( -0.004 , 0.015 )	0.238	2.96	HILIC
300.2	165.609	-0.003 ( -0.01 , 0.003 )	0.238	2.02	C18
329.138	225.918	-0.004 ( -0.012 , 0.004 )	0.238	2.56	C18	Gibberellin A95; Gibberellin A88; Gibberellin A121; Hericenone A; Gibberellin A62; Fragransol B; Gibberellin A108; Gibberellin A105	TRUE		HMDB41350; HMDB39240; HMDB38015; HMDB35879; HMDB34989; HMDB33538; HMDB31095; HMDB31076	xMSannotator
188.002	32.223	0.004 ( -0.003 , 0.011 )	0.24	2.3	C18	2-aminophenol sulphate; Lanthionine ketimine	TRUE		HMDB61116; HMDB04823	xMSannotator
524.708	37.623	0.004 ( -0.003 , 0.012 )	0.241	2.32	HILIC
187.097	286.574	-0.005 ( -0.014 , 0.004 )	0.242	2.77	HILIC	5-Butyltetrahydro-2-oxo-3-furancarboxylic acid; 5-(2-Methylpropyl)tetrahydro-2-oxo-3-furancarboxylic acid	TRUE		HMDB30992; HMDB30988	xMSannotator
558.46	36.691	-0.005 ( -0.015 , 0.004 )	0.243	2.91	HILIC
283.103	34.333	-0.004 ( -0.011 , 0.003 )	0.243	2.27	C18
404.108	232.24	0.004 ( -0.004 , 0.012 )	0.245	2.41	C18
348.247	211.63	0.004 ( -0.004 , 0.012 )	0.246	2.39	C18
428.302	186.381	-0.004 ( -0.013 , 0.004 )	0.251	2.64	C18	Hexadecanedioic acid mono-L-carnitine ester	FALSE		HMDB00712	xMSannotator
431.352	36.653	-0.004 ( -0.012 , 0.003 )	0.252	2.33	HILIC	(3beta5beta8beta22E24xi)-Ergosta-622-diene-358-triol; (2beta3alpha9alpha24R)-Ergosta-722-diene-239-triol; Schleicherastatin 6; 4alpha-Carboxy-5alpha-cholesta-8-en-3beta-ol	TRUE		HMDB38353; HMDB37914; HMDB35513; HMDB12166	xMSannotator
203.067	27.94	0.004 ( -0.003 , 0.01 )	0.252	2.09	C18	Aspartyl-Alanine; Alanyl-Aspartate; 5-L-Glutamylglycine; L-beta-aspartyl-L-alanine	TRUE		HMDB28746; HMDB28683; HMDB11667; HMDB11162	xMSannotator
433.262	187.203	-0.004 ( -0.012 , 0.004 )	0.255	2.46	C18	Erinacine C; Butyl oleate sulfate; (12S15S)-15-O-Demethyl-1029-dideoxy-1112-dihydro-striatin C	TRUE		HMDB40389; HMDB37511; HMDB33030	xMSannotator
188.057	31.438	0.005 ( -0.004 , 0.014 )	0.256	2.88	C18	N-Acetylglutamic acid	FALSE	CA1454	HMDB01138	In House Library
346.246	177.59	-0.004 ( -0.011 , 0.003 )	0.257	2.18	C18
123.95	25.64	-0.004 ( -0.01 , 0.003 )	0.258	2.08	C18
151.144	58.911	0.005 ( -0.005 , 0.015 )	0.262	2.96	HILIC
446.371	36.593	-0.005 ( -0.014 , 0.004 )	0.263	2.63	HILIC
361.956	55.763	0.004 ( -0.004 , 0.012 )	0.265	2.38	C18
187.134	32.662	-0.004 ( -0.011 , 0.004 )	0.269	2.14	C18	Ethyl ()-3-hydroxyoctanoate; xi-5-Hydroxydecanoic acid; (1R2R4S)-p-Menthane-128-triol; 2-Hexyl-13-dioxolane-4-methanol; 2-Hexyl-13-dioxan-5-ol; (1S2S4R8R)-p-Menthane-129-triol; 26-Dimethyl-7-octene-236-triol; cis-p-Menthane-178-triol; 7-Methyl-3-methylene-167-octanetriol; (1R2R4R8R)-p-Menthane-289-triol; 9-Hydroxydecanoic acid; (R)-3-Hydroxydecanoic acid; 3-Hydroxycapric acid	TRUE		HMDB41600; HMDB40329; HMDB39893; HMDB39669; HMDB39668; HMDB39470; HMDB38186; HMDB34783; HMDB33640; HMDB33574; HMDB33201; HMDB10725; HMDB02203	xMSannotator
464.777	67.091	-0.005 ( -0.014 , 0.004 )	0.274	2.69	HILIC
190.982	32.929	0.004 ( -0.004 , 0.013 )	0.275	2.54	C18
254.994	34.006	0.004 ( -0.004 , 0.011 )	0.277	2.08	C18
319.222	241.034	-0.006 ( -0.019 , 0.006 )	0.277	3.76	C18
301.293	31.477	-0.004 ( -0.011 , 0.003 )	0.279	2.08	HILIC
87.973	28.539	-0.004 ( -0.012 , 0.004 )	0.279	2.34	C18
572.293	159.639	-0.003 ( -0.01 , 0.004 )	0.28	2.03	C18
331.248	38.295	-0.007 ( -0.021 , 0.007 )	0.285	3.89	HILIC	(9S10E12S13S)-91213-Trihydroxy-10-octadecenoic acid; 5812-Trihydroxy-9-octadecenoic acid; 91013-TriHOME; 91213-TriHOME	TRUE		HMDB38555; HMDB30936; HMDB04710; HMDB04708	xMSannotator
250.179	31.015	0.004 ( -0.004 , 0.012 )	0.291	2.17	HILIC	N-Desmethyltramadol; O-Desmethyltramadol; NO-Didesmethylvenlafaxine; Alprenolol	TRUE		HMDB61007; HMDB60997; HMDB60852; HMDB15004	xMSannotator
173.995	33.374	0.004 ( -0.005 , 0.013 )	0.298	2.44	C18
413.197	178.411	0.004 ( -0.004 , 0.012 )	0.3	2.28	C18	Clausarinol; Armillarin; 4-O-Methylmelleolide; Armillaripin; Eplerenone	TRUE		HMDB41407; HMDB39380; HMDB37039; HMDB30404; HMDB14838	xMSannotator
315.133	42.336	-0.005 ( -0.014 , 0.005 )	0.306	2.61	HILIC
196.142	99.466	-0.004 ( -0.011 , 0.004 )	0.306	2.1	C18
357.301	277.919	-0.003 ( -0.011 , 0.004 )	0.306	2.07	C18	Glycerol 1-octadecanoate; MG(0:018:00:0); MG(18:00:00:0)	TRUE		HMDB31075; HMDB11535; HMDB11131	xMSannotator
151.051	33.612	0.004 ( -0.005 , 0.013 )	0.31	2.45	C18	N1-Methyl-4-pyridone-3-carboxamide; N1-Methyl-2-pyridone-5-carboxamide	TRUE		HMDB04194; HMDB04193	xMSannotator
499.31	49.434	0.007 ( -0.007 , 0.02 )	0.311	3.63	HILIC
138.876	27.943	-0.006 ( -0.02 , 0.008 )	0.316	3.7	C18
718.619	65.491	-0.005 ( -0.014 , 0.005 )	0.317	2.45	HILIC
241.023	55.244	-0.004 ( -0.014 , 0.005 )	0.318	2.55	C18
187.014	33.238	-0.01 ( -0.031 , 0.012 )	0.319	5.77	C18
500.953	37.439	-0.008 ( -0.027 , 0.01 )	0.32	4.88	C18
249.936	82.156	-0.004 ( -0.013 , 0.005 )	0.321	2.29	HILIC
258.992	27.129	0.004 ( -0.005 , 0.013 )	0.322	2.38	C18	Caffeic acid 4-sulfate; Caffeic acid 3-sulfate	TRUE		HMDB41708; HMDB41706	xMSannotator
176.01	34.151	0.004 ( -0.004 , 0.011 )	0.325	2.07	C18
95.67	232.686	0.008 ( -0.01 , 0.026 )	0.325	4.74	C18
246.006	33.215	0.005 ( -0.006 , 0.017 )	0.327	3.04	C18
202.18	38.223	-0.004 ( -0.013 , 0.005 )	0.328	2.23	HILIC
281.247	292.307	0.005 ( -0.005 , 0.014 )	0.328	2.48	HILIC	5-Octadecynoic acid; Ethyl 2E4Z-hexadecadienoate; Linalyl caprylate; Mangiferic acid; Linoelaidic acid; 10E12Z-Octadecadienoic acid; 9E11E-Octadecadienoic acid; Bovinic acid; Linoleic acid	TRUE		HMDB31097; HMDB31051; HMDB30430; HMDB29800; HMDB06270; HMDB05048; HMDB05047; HMDB03797; HMDB00673	xMSannotator
239.022	34.366	0.007 ( -0.008 , 0.021 )	0.331	3.88	C18
117.744	75.934	-0.006 ( -0.019 , 0.007 )	0.334	3.2	HILIC
432.28	43.808	0.006 ( -0.007 , 0.019 )	0.337	3.14	HILIC
144.97	29.085	-0.004 ( -0.013 , 0.005 )	0.338	2.3	C18
158.015	34.793	-0.006 ( -0.021 , 0.009 )	0.339	3.82	C18
383.152	35.18	-0.004 ( -0.013 , 0.005 )	0.344	2.23	C18	12-Dehydroporson; Kanzonol N; O-Ethylcubebin; 57-Dihydroxy-34-dimethoxy-5-prenylflavanone; Glicoisoflavanone; 3b16a-Dihydroxyandrostenone sulfate	TRUE		HMDB41417; HMDB41100; HMDB40834; HMDB40809; HMDB35427; HMDB00386	xMSannotator
129.008	39.319	0.004 ( -0.005 , 0.012 )	0.345	2.09	C18
240.975	28.767	-0.007 ( -0.025 , 0.01 )	0.345	4.42	C18
520.693	33.788	-0.004 ( -0.014 , 0.006 )	0.355	2.36	C18
591.461	36.582	-0.005 ( -0.017 , 0.007 )	0.36	2.8	HILIC
403.296	242.279	0.005 ( -0.008 , 0.018 )	0.366	3.11	C18	11-Carboxy-gamma-chromanol; MG(22:5(7Z10Z13Z16Z19Z)0:00:0); MG(22:5(4Z7Z10Z13Z16Z)0:00:0); MG(0:022:5(7Z10Z13Z16Z19Z)0:0); MG(0:022:5(4Z7Z10Z13Z16Z)0:0)	TRUE		HMDB12517; HMDB11586; HMDB11585; HMDB11556; HMDB11555	xMSannotator
189.164	37.537	-0.004 ( -0.014 , 0.006 )	0.368	2.33	HILIC
426.899	54.428	-0.004 ( -0.012 , 0.005 )	0.37	2.08	C18
363.127	65.886	-0.005 ( -0.018 , 0.007 )	0.371	2.95	HILIC
246.018	95.828	-0.007 ( -0.022 , 0.009 )	0.374	3.62	HILIC	4-Hydroxyclonidine; Guanfacine	TRUE		HMDB60555; HMDB15153	xMSannotator
384.157	35.365	-0.004 ( -0.013 , 0.005 )	0.377	2.13	C18
176.072	75.87	-0.004 ( -0.015 , 0.006 )	0.379	2.46	C18	NN-dimethylindoliumolate; 5-2H-Pyrrol-4-(3H)-ylidenemethyl-2-furanmethanol; 2-Propenyl 2-aminobenzoate; Plantagonine; 12-Dehydrosalsolinol; 5-Hydroxytryptophol	TRUE		HMDB60063; HMDB40045; HMDB37693; HMDB33482; HMDB12490; HMDB01855	xMSannotator
125.526	51.595	-0.008 ( -0.027 , 0.011 )	0.381	4.31	HILIC
192.059	29.108	0.004 ( -0.005 , 0.012 )	0.381	2.08	C18
189.067	63.388	-0.005 ( -0.018 , 0.008 )	0.384	3.03	C18	6-Hydroxy-1H-indole-3-acetamide	FALSE		HMDB31173	xMSannotator
392.008	35.942	-0.005 ( -0.017 , 0.007 )	0.384	2.75	C18
314.123	130.96	0.004 ( -0.006 , 0.014 )	0.388	2.36	C18	N-Hydroxysaxitoxin; Neosaxitoxin	TRUE		HMDB33664; HMDB29369	xMSannotator
129.039	86.685	0.004 ( -0.005 , 0.013 )	0.39	2.01	HILIC
301.118	42.143	-0.006 ( -0.02 , 0.008 )	0.392	3.18	HILIC
368.899	136.697	-0.004 ( -0.015 , 0.007 )	0.392	2.49	C18
147.986	33.115	-0.004 ( -0.016 , 0.007 )	0.398	2.57	C18
214.012	90.947	-0.004 ( -0.015 , 0.006 )	0.402	2.3	HILIC	L-Aspartyl-4-phosphate	FALSE		HMDB12250	xMSannotator
136.877	28.007	-0.005 ( -0.02 , 0.009 )	0.407	3.17	C18
255.124	29.772	-0.006 ( -0.023 , 0.011 )	0.407	3.68	C18	2-4-(3-Hydroxypropyl)-2-methoxyphenoxy-13-propanediol; 1-Methoxy-1-(245-trimethoxyphenyl)-2-propanol	TRUE		HMDB40352; HMDB31772	xMSannotator
309.119	33.951	0.004 ( -0.007 , 0.015 )	0.409	2.31	C18	Desloratadine	FALSE		HMDB15102	xMSannotator
206.944	27.321	0.005 ( -0.009 , 0.019 )	0.41	3.04	C18
236.12	38.286	-0.004 ( -0.013 , 0.006 )	0.411	2.06	HILIC
243.183	60.65	-0.01 ( -0.035 , 0.015 )	0.413	5.32	HILIC
329.141	79.2	-0.005 ( -0.018 , 0.008 )	0.413	2.71	HILIC	2-hydroxymethylolanzapine; 7-hydroxyolanzapine; Acutilobin	TRUE		HMDB60987; HMDB60958; HMDB40670	xMSannotator
463.225	164.342	0.004 ( -0.007 , 0.014 )	0.427	2.16	C18
147.123	100.952	0.006 ( -0.01 , 0.023 )	0.43	3.38	HILIC
140.099	74.097	-0.005 ( -0.017 , 0.008 )	0.435	2.58	HILIC
154.123	30.379	0.004 ( -0.007 , 0.015 )	0.436	2.17	HILIC	5-Butyl-24-dimethyloxazole; 4-Ethyl-5-methyl-2-propyloxazole; 2-Isobutyl-45-dimethyloxazole; 4-Butyl-25-dimethyloxazole; 4-Ethyl-5-methyl-2-(1-methylethyl)oxazole; 5-Ethyl-2-methyl-4-propyloxazole; 2-Butyl-45-dimethyloxazole; 5-Ethyl-4-methyl-2-(1-methylethyl)oxazole; 4-Ethyl-2-methyl-5-propyloxazole; 2-Ethyl-4-methyl-5-propyloxazole; 5-Butyl-2-ethyloxazole; 4-Methyl-2-pentyloxazole; 2-Methyl-4-p…	TRUE		HMDB37882; HMDB37881; HMDB37880; HMDB37879; HMDB37878; HMDB37876; HMDB37875; HMDB37874; HMDB37873; HMDB37872; HMDB37862; HMDB37857; HMDB37856; HMDB34580	xMSannotator
219.648	36.105	0.004 ( -0.007 , 0.015 )	0.437	2.24	HILIC
251.099	90.924	0.004 ( -0.007 , 0.015 )	0.444	2.19	HILIC
178.09	45.005	-0.008 ( -0.031 , 0.014 )	0.445	4.52	HILIC
355.035	29.826	0.004 ( -0.007 , 0.014 )	0.446	2.11	C18
378.956	34.258	-0.003 ( -0.014 , 0.007 )	0.447	2.05	C18
288.079	53.383	-0.005 ( -0.018 , 0.009 )	0.449	2.65	HILIC
219.175	213.628	0.004 ( -0.007 , 0.015 )	0.449	2.21	C18	2-trans6-trans-Farnesal; Cabreuva oxide D; Italicene ether; Aromadendrene epoxide; (6Z9Z12Z)-6912-Pentadecatrien-2-one; 4-Nonylphenol; Bisacurol; Humulenol II; Humulenol I; Humulene epoxide II; Humulene epoxide I; Humuladienone; Isoshyobunone; 7(14)-Isodaucen-10-one; Calacone; Bisabolene oxide; 15-Epoxy-4(14)-salvialene; Eremofukinone; Vetiverol; 11-Copaen-4-ol; 4(15)-Copaen-11-ol; Acoragermacron…	TRUE		HMDB60356; HMDB59836; HMDB40763; HMDB39711; HMDB39532; HMDB38982; HMDB38512; HMDB38212; HMDB38211; HMDB38210; HMDB38209; HMDB38208; HMDB38193; HMDB38160; HMDB38146; HMDB38134; HMDB38123; HMDB38119; HMDB37811; HMDB37395; HMDB37392; HMDB37069; HMDB36798; HMDB36793; HMDB36789; HMDB36788; HMDB36717; HMDB36716; HMDB36420; HMDB36402; HMDB36192; HMDB36118; HMDB35793; HMDB35739; HMDB35720; HMDB35718; HMD…	xMSannotator
184.013	27.77	-0.004 ( -0.016 , 0.008 )	0.45	2.39	C18
227.041	269.534	-0.004 ( -0.015 , 0.008 )	0.469	2.11	C18
579.787	67.391	-0.004 ( -0.015 , 0.007 )	0.473	2.03	HILIC
266.018	28.828	-0.004 ( -0.017 , 0.009 )	0.486	2.3	C18
182.048	80.627	0.004 ( -0.009 , 0.017 )	0.494	2.22	HILIC	Acamprosate	FALSE		HMDB14797	xMSannotator
229.081	76.137	-0.004 ( -0.019 , 0.01 )	0.496	2.56	C18
215.014	30.592	-0.004 ( -0.017 , 0.01 )	0.51	2.26	C18
259.028	33.592	0.004 ( -0.01 , 0.018 )	0.526	2.27	C18
433.283	44.175	-0.005 ( -0.022 , 0.012 )	0.527	2.72	HILIC
594.481	36.769	-0.004 ( -0.017 , 0.009 )	0.537	2.1	HILIC
264.13	29.698	-0.004 ( -0.021 , 0.012 )	0.545	2.61	C18
381.979	35.021	-0.004 ( -0.018 , 0.011 )	0.557	2.12	C18
354.378	51.388	-0.005 ( -0.023 , 0.013 )	0.564	2.67	HILIC
173.987	32.237	0.004 ( -0.012 , 0.02 )	0.565	2.38	C18

## Sheet: TableS7.Mummichog_B6
Table S7. Top enriched pathways associated with Parkinson's Disease-related microbiome from Mummichog, adjusted for total dietary vitamin B intake.
Pathway	Pathway total # of Metabolites	Total # of Hits	Statistically Significant # of Hits	Expected # of Hits	P(Fisher)*	P(EASE)*	P(Gamma)*
Linoleate metabolism	46	39	16	7.2809	0.011077	0.025514	0.02078
Fatty acid activation	74	61	22	11.713	0.017767	0.033691	0.021056
Fatty Acid Metabolism	63	21	10	9.9717	0.013334	0.038837	0.021232
De novo fatty acid biosynthesis	106	51	16	16.778	0.12492	0.20002	0.027774
Prostaglandin formation from dihomo gama-linoleic acid	11	8	4	1.7411	0.094883	0.28544	0.032253
Glycosphingolipid metabolism	67	36	11	10.605	0.20989	0.33245	0.035111
Carbon fixation	10	10	4	1.5828	0.19183	0.4305	0.042221
3-oxo-10R-octadecatrienoate beta-oxidation	27	24	7	4.2736	0.33041	0.51208	0.049681
Carnitine shuttle	72	56	14	11.396	0.45317	0.57657	0.056941
Glycerophospholipid metabolism	156	58	14	24.692	0.51277	0.63299	0.064625
Alanine and Aspartate Metabolism	30	23	6	4.7484	0.4684	0.66111	0.069046
Saturated fatty acids beta-oxidation	36	9	3	5.6981	0.35996	0.66397	0.069521
Polyunsaturated fatty acid biosynthesis	21	9	3	3.3239	0.35996	0.66397	0.069521
Hexose phosphorylation	20	19	5	3.1656	0.47714	0.68828	0.073777
Histidine metabolism	33	24	6	5.2233	0.5144	0.70033	0.076042
Glutamate metabolism	15	15	4	2.3742	0.48759	0.72333	0.080685
Glycosphingolipid biosynthesis - ganglioseries	62	16	4	9.8134	0.54363	0.76523	0.090451
* Fisher p-values was calculated based on Fisher’s exact test; EASE p value is a more stringent modified Fisher’s exact test p-value; Gamma p-value was calculated based on permutation tests that randomly resamples the reference list to create a Gamma null distribution.

## Sheet: TableS8.Spls_lipid_meds
Table S8. Metabolites hits: Putatively annotated features associated with Parkinson's Disease-related genera from the partial least square regression, adjusted for lipid-lowering medication use.
mz	Time	Coefficient	p-value	VIP	column	compound	multiple_match	ID_KEGG	ID_HMDB	reference
100.094	32.954	-0.006 (-0.017, 0.006)	0.289	2.55	HILIC	NA	NA	NA	NA	NA
180.102	282.421	0.01 (0.003, 0.017)	0.009	4.38	HILIC	Salsolinol; 34-Methylenedioxyamphetamine; 23-Dihydro-5-(3-hydroxypropanoyl)-1H-pyrrolizine; 123456-Hexahydro-5-(1-hydroxyethylidene)-7H-cyclopentabpyridin-7-one; Ethyl N-methylanthranilate; 35-Dimethylphenyl methylcarbamate; Maltoxazine; N-methylphenylalanine; alpha-Methylphenylalanine; (R)-Salsolinol; 2(N)-Methyl-norsalsolinol	TRUE	NA	HMDB42012; HMDB41931; HMDB40021; HMDB39655; HMDB33763; HMDB31811; HMDB30372; HMDB29224; HMDB29223; HMDB05199; HMDB01189	xMSannotator
1060.34	66.942	-0.005 (-0.01, 0)	0.061	2.17	HILIC	NA	NA	NA	NA	NA
107.108	54.499	-0.006 (-0.011, -0.001)	0.038	2.5	HILIC	NA	NA	NA	NA	NA
109.101	286.815	0.008 (-0.003, 0.018)	0.131	3.31	HILIC	NA	NA	NA	NA	NA
111.294	102.403	0.007 (-0.004, 0.019)	0.194	3.15	HILIC	NA	NA	NA	NA	NA
1132.31	86.631	-0.007 (-0.015, 0.001)	0.096	2.86	HILIC	NA	NA	NA	NA	NA
114.032	59.093	0.006 (-0.002, 0.014)	0.126	2.63	HILIC	NA	NA	NA	NA	NA
377.196	38.244	-0.009 (-0.016, -0.002)	0.021	3.84	HILIC	16alpha;-hydroxyprednisolone; 12alpha-Hydroxy-1318-dehydroparain; 111214-Trihydroxy-7-methoxy-81113-abietatrien-206-olide; 18-Oxocortisol	TRUE	NA	HMDB61016; HMDB39557; HMDB31932; HMDB00332	xMSannotator
117.744	75.934	-0.006 (-0.021, 0.009)	0.435	2.44	HILIC	NA	NA	NA	NA	NA
125.526	51.595	-0.015 (-0.034, 0.004)	0.117	6.4	HILIC	NA	NA	NA	NA	NA
127.397	60.355	0.006 (0, 0.012)	0.066	2.48	HILIC	NA	NA	NA	NA	NA
129.039	86.685	0.005 (-0.002, 0.012)	0.131	2.29	HILIC	NA	NA	NA	NA	NA
132.12	58.986	0.006 (-0.004, 0.017)	0.238	2.62	HILIC	NA	NA	NA	NA	NA
169.086	284.667	0.013 (0.002, 0.024)	0.025	5.58	HILIC	135-Trimethoxybenzene; (4-Hydroxy-3-methoxyphenyl)ethanol; 2-Furanylmethyl butanoate; Ethyl 2-furanpropionate; Epoxyoxophorone; 1-Ipomeanol; 4-Ipomeanol; 26-Dimethoxy-4-methylphenol	TRUE	NA	HMDB59963; HMDB38925; HMDB37729; HMDB32921; HMDB32252; HMDB30473; HMDB30472; HMDB29680	xMSannotator
377.27	237.921	-0.006 (-0.011, -0.001)	0.025	2.81	C18	Persenone A; 12-Gingerol; 1-Acetoxy-2-hydroxy-51215-heneicosatrien-4-one; MG(20:4(8Z11Z14Z17Z)0:00:0); MG(20:4(5Z8Z11Z14Z)0:00:0); MG(0:020:4(8Z11Z14Z17Z)0:0); 2-Arachidonylglycerol	TRUE	NA	HMDB36568; HMDB36356; HMDB35273; HMDB11579; HMDB11578; HMDB11549; HMDB04666	xMSannotator
247.144	52.941	-0.005 (-0.009, -0.001)	0.027	2.15	HILIC	Lenticin	FALSE	NA	HMDB61115	xMSannotator
140.058	75.222	0.006 (-0.007, 0.018)	0.316	2.44	HILIC	NA	NA	NA	NA	NA
140.099	74.097	-0.006 (-0.025, 0.012)	0.472	2.72	HILIC	NA	NA	NA	NA	NA
447.383	36.456	-0.006 (-0.01, -0.001)	0.029	2.38	HILIC	Schleicherastatin 3; alpha-Tocopherolquinone; Stigmastentriol; 13-Hydroxy-alpha-tocopherol	TRUE	NA	HMDB35512; HMDB34408; HMDB29607; HMDB12559	xMSannotator
147.123	100.952	0.006 (-0.01, 0.022)	0.435	2.63	HILIC	NA	NA	NA	NA	NA
148.961	54.608	0.007 (-0.004, 0.018)	0.187	2.93	HILIC	NA	NA	NA	NA	NA
818.562	66.356	-0.006 (-0.011, -0.001)	0.033	2.4	HILIC	PE(22:6(4Z7Z10Z13Z16Z19Z)20:1(11Z)); PE(22:5(7Z10Z13Z16Z19Z)20:2(11Z14Z)); PE(22:5(4Z7Z10Z13Z16Z)20:2(11Z14Z)); PE(22:4(7Z10Z13Z16Z)20:3(8Z11Z14Z)); PE(22:4(7Z10Z13Z16Z)20:3(5Z8Z11Z)); PE(22:2(13Z16Z)20:5(5Z8Z11Z14Z17Z)); PE(20:5(5Z8Z11Z14Z17Z)22:2(13Z16Z)); PE(20:3(8Z11Z14Z)22:4(7Z10Z13Z16Z)); PE(20:3(5Z8Z11Z)22:4(7Z10Z13Z16Z)); PE(20:2(11Z14Z)22:5(7Z10Z13Z16Z19Z)); PE(20:2(11Z14Z)22:5(4Z7Z10Z13…	TRUE	NA	HMDB09692; HMDB09660; HMDB09627; HMDB09608; HMDB09595; HMDB09566; HMDB09470; HMDB09372; HMDB09339; HMDB09308; HMDB09307; HMDB09276	xMSannotator
311.221	35.693	-0.008 (-0.016, -0.001)	0.034	3.51	HILIC	Auxin b; Sterebin A; (9Z11R12S13S15Z)-1213-Epoxy-11-hydroxy-915-octadecadienoic acid; 12(13)Ep-9-KODE	TRUE	NA	HMDB38484; HMDB35337; HMDB33505; HMDB13623	xMSannotator
151.144	58.911	0.006 (-0.009, 0.02)	0.426	2.39	HILIC	NA	NA	NA	NA	NA
329.268	25.72	0.006 (0, 0.012)	0.043	2.59	HILIC	Avocadene 4-acetate; Avocadene 2-acetate; Avocadene 1-acetate; MG(16:1(9Z)0:00:0); MG(0:016:1(9Z)0:0)	TRUE	NA	HMDB31045; HMDB31044; HMDB31043; HMDB11565; HMDB11534	xMSannotator
215.062	100.767	0.006 (0, 0.011)	0.046	2.35	HILIC	1-Methyl-3-(2-thiazolyl)-1H-indole; Amifostine	TRUE	NA	HMDB34965; HMDB15274	xMSannotator
162.1	75.896	-0.005 (-0.014, 0.005)	0.293	2	HILIC	NA	NA	NA	NA	NA
162.151	72.793	0.006 (-0.001, 0.012)	0.072	2.5	HILIC	NA	NA	NA	NA	NA
166.954	285.308	-0.006 (-0.017, 0.006)	0.318	2.38	HILIC	NA	NA	NA	NA	NA
333.28	253.338	-0.005 (-0.01, 0)	0.049	2.41	C18	(all-Z)-71013-Docosatrienoic acid; Docosatrienoic acid	TRUE	NA	HMDB31099; HMDB02823	xMSannotator
172.097	283.838	0.006 (0, 0.012)	0.049	2.62	HILIC	NA	NA	NA	NA	NA
176.111	87.27	0.005 (-0.005, 0.015)	0.299	2.15	HILIC	NA	NA	NA	NA	NA
285.099	55.495	-0.007 (-0.015, 0)	0.051	3.19	HILIC	D-Vacciniin; 2-O-Benzoyl-D-glucose; p-Cresol glucuronide	TRUE	NA	HMDB38492; HMDB34618; HMDB11686	xMSannotator
178.09	45.005	-0.012 (-0.035, 0.011)	0.276	5.11	HILIC	NA	NA	NA	NA	NA
348.289	36.162	-0.006 (-0.012, 0)	0.051	2.46	HILIC	O-Arachidonoyl Ethanolamine; Anandamide	TRUE	NA	HMDB13655; HMDB04080	xMSannotator
186.036	114.037	0.005 (-0.005, 0.014)	0.288	2.06	HILIC	NA	NA	NA	NA	NA
188	43.343	0.009 (-0.001, 0.018)	0.072	3.64	HILIC	NA	NA	NA	NA	NA
189.164	37.537	-0.005 (-0.015, 0.005)	0.312	2.16	HILIC	NA	NA	NA	NA	NA
191.043	121.513	-0.006 (-0.021, 0.008)	0.379	2.63	HILIC	NA	NA	NA	NA	NA
464.191	45.647	0.011 (0, 0.023)	0.056	4.89	HILIC	Dihydroisomorphine-6-glucuronide; Etodolac acyl glucuronide; Dihydromorphine-3-glucuronide; Dihydroisomorphine-3-glucuronide	TRUE	NA	HMDB61137; HMDB60916; HMDB60821; HMDB60820	xMSannotator
221.077	124.674	0.009 (0, 0.019)	0.059	3.99	HILIC	Brassitin; Serinyl-Aspartate; Aspartyl-Serine; Dehydroxyzyleuton; L-beta-aspartyl-L-serine	TRUE	NA	HMDB40977; HMDB29035; HMDB28762; HMDB13970; HMDB11168	xMSannotator
197.079	45.669	0.006 (-0.002, 0.013)	0.115	2.43	HILIC	NA	NA	NA	NA	NA
198.046	43.466	-0.013 (-0.034, 0.007)	0.184	5.74	HILIC	NA	NA	NA	NA	NA
209.583	125.592	0.005 (-0.005, 0.015)	0.27	2.25	HILIC	NA	NA	NA	NA	NA
210.251	111.434	-0.005 (-0.016, 0.006)	0.335	2.21	HILIC	NA	NA	NA	NA	NA
351.215	38.794	-0.007 (-0.014, 0)	0.06	3.03	HILIC	51218R-TriHEPE; Oryzalic acid B; Oryzalic acid A; (ent-6alpha7alpha12alpha)-6712-Trihydroxy-16-kauren-19-oic acid; PGH3; 20-oxo-leukotriene B4; 15-Oxo-lipoxin A4; 15-Epi-lipoxin B5; 12-Oxo-20-hydroxy-leukotriene B4; Resolvin E1; 15-Keto-prostaglandin E2; Prostaglandin D3; Prostaglandin E3; 8-iso-15-keto-PGE2	TRUE	NA	HMDB60096; HMDB38693; HMDB37593; HMDB36701; HMDB13040; HMDB12641; HMDB12590; HMDB12588; HMDB12552; HMDB10410; HMDB03175; HMDB03034; HMDB02664; HMDB02341	xMSannotator
396.311	38.891	-0.006 (-0.012, 0)	0.062	2.53	HILIC	912-Hexadecadienoylcarnitine	FALSE	NA	HMDB13334	xMSannotator
585.486	238.061	-0.005 (-0.011, 0)	0.064	2.58	C18	Erythrinasinate A	FALSE	NA	HMDB38713	xMSannotator
218.83	67.187	0.01 (-0.005, 0.025)	0.179	4.18	HILIC	NA	NA	NA	NA	NA
193.159	277.008	0.006 (-0.001, 0.012)	0.074	2.48	HILIC	alpha-Ionone; Phenethyl isoamyl ether; 4-(266-Trimethyl-13-cyclohexadien-1-yl)-2-butanone; Vitispirane; 2457alpha-Tetrahydro-1447a-tetramethyl-1H-inden-2-ol; beta-Ionone; Cycloionone; alpha-Damascone; Isospirene; (R)-(E)-47-Megastigmadien-9-one; delta-Damascone; gamma-Ionone; Edulan I; (E)-58-Megastigmadien-4-one; (2E4Z7Z)-247-Tridecatrienal; 4-(266-Trimethylcyclohex-1-enyl)but-2-en-4-one; Pseudo…	TRUE	NA	HMDB59883; HMDB41615; HMDB37139; HMDB36818; HMDB36684; HMDB36565; HMDB36144; HMDB36027; HMDB36022; HMDB35753; HMDB35682; HMDB34979; HMDB34959; HMDB34671; HMDB33545; HMDB32541; HMDB32498; HMDB31733; HMDB29825; HMDB29824; HMDB29823; HMDB29822; HMDB29821; HMDB29820	xMSannotator
266.121	44.626	0.005 (-0.001, 0.011)	0.078	2.25	HILIC	Thiamine	FALSE	C00378	HMDB00235	In House Library
224.186	28.706	0.009 (0.001, 0.017)	0.03	3.77	HILIC	NA	NA	NA	NA	NA
227.027	59.736	-0.006 (-0.012, 0)	0.038	2.59	HILIC	NA	NA	NA	NA	NA
232.807	66.441	0.006 (-0.001, 0.012)	0.076	2.38	HILIC	NA	NA	NA	NA	NA
415.077	74.437	-0.006 (-0.013, 0.001)	0.079	2.63	HILIC	(7R)-7-(5-Carboxy-5-oxopentanoyl)aminocephalosporinate	FALSE	NA	HMDB60316	xMSannotator
237.02	289.71	-0.005 (-0.013, 0.003)	0.212	2.08	HILIC	NA	NA	NA	NA	NA
240.09	104.497	-0.006 (-0.024, 0.013)	0.489	2.45	HILIC	NA	NA	NA	NA	NA
243.183	60.65	-0.012 (-0.041, 0.016)	0.373	5.2	HILIC	NA	NA	NA	NA	NA
311.099	224.009	0.006 (-0.001, 0.014)	0.087	3.09	C18	4-O-beta-D-Galactopyranosyl-D-xylose; 2-O-b-D-Galactopyranosyl-D-xylose; 3-O-beta-D-Galactopyranosyl-L-arabinose; Serotinose; Sambubiose; Galactose-beta-14-xylose	TRUE	NA	HMDB38864; HMDB38863; HMDB38854; HMDB29897; HMDB29883; HMDB11677	xMSannotator
158.118	269.583	0.007 (-0.001, 0.016)	0.089	3.04	HILIC	(S)-Homostachydrine; Tranexamic Acid	TRUE	NA	HMDB33433; HMDB14447	xMSannotator
249.936	82.156	-0.007 (-0.018, 0.005)	0.237	2.81	HILIC	NA	NA	NA	NA	NA
405.267	267.942	-0.005 (-0.01, 0.001)	0.09	2.25	C18	(6b7b13R)-67-Diacetoxy-814-labdadiene-13-ol; Annocherin A; 3-Oxocholic acid; 37-Dihydroxy-12-oxocholanoic acid; 7-Ketodeoxycholic acid	TRUE	NA	HMDB35288; HMDB33399; HMDB00502; HMDB00400; HMDB00391	xMSannotator
260.897	65.297	-0.008 (-0.014, -0.002)	0.02	3.43	HILIC	NA	NA	NA	NA	NA
265.057	122.577	-0.006 (-0.012, 0.001)	0.08	2.47	HILIC	NA	NA	NA	NA	NA
266.038	59.227	-0.005 (-0.012, 0.002)	0.173	2.08	HILIC	NA	NA	NA	NA	NA
177.055	284.086	0.007 (-0.001, 0.016)	0.093	3.12	HILIC	4-Methylumbelliferone; 3-(34-Methylenedioxyphenyl)propenal; 7-Hydroxy-6-methyl-2H-1-benzopyran-2-one; 145-Naphthalenetriol; 10-Hydroxy-28-decadiene-46-diynoic acid; Herniarin	TRUE	NA	HMDB59622; HMDB33813; HMDB32990; HMDB32883; HMDB31054; HMDB29758	xMSannotator
266.16	55.705	0.007 (-0.001, 0.014)	0.081	2.79	HILIC	NA	NA	NA	NA	NA
268.876	143.503	0.006 (-0.005, 0.018)	0.244	2.72	HILIC	NA	NA	NA	NA	NA
270.1	117.939	0.005 (-0.001, 0.011)	0.099	2.18	HILIC	NA	NA	NA	NA	NA
162.056	40.608	0.005 (-0.001, 0.01)	0.094	2.29	C18	3-Methyldioxyindole	FALSE	CA1325	HMDB04186	In House Library
289.194	215.286	-0.004 (-0.009, 0.001)	0.097	2.03	C18	3-hydroxyropivacaine; Verapamil metabolite D-617	TRUE	NA	HMDB60962; HMDB13962	xMSannotator
279.216	38.318	0.006 (-0.002, 0.015)	0.127	2.75	HILIC	NA	NA	NA	NA	NA
217.048	30.99	0.006 (-0.002, 0.014)	0.109	2.94	C18	Piperic acid; 4-Methylumbelliferyl acetate; 8-Hydroxy-2-methoxy-6-methyl-14-naphthoquinone; Liqcoumarin	TRUE	NA	HMDB33779; HMDB32989; HMDB30769; HMDB29518	xMSannotator
357.301	277.919	-0.004 (-0.01, 0.001)	0.115	2.04	C18	Glycerol 1-octadecanoate; MG(0:018:00:0); MG(18:00:00:0)	TRUE	NA	HMDB31075; HMDB11535; HMDB11131	xMSannotator
270.154	33.759	0.005 (-0.001, 0.012)	0.116	2.21	HILIC	2-(4-Methyl-5-thiazolyl)ethyl octanoate	FALSE	NA	HMDB32423	xMSannotator
286.951	53.996	-0.008 (-0.02, 0.005)	0.239	3.21	HILIC	NA	NA	NA	NA	NA
287.07	86.008	0.006 (0, 0.012)	0.067	2.4	HILIC	NA	NA	NA	NA	NA
290.765	66.431	0.009 (0.002, 0.017)	0.02	3.96	HILIC	NA	NA	NA	NA	NA
151.148	26.651	-0.006 (-0.013, 0.002)	0.117	2.37	HILIC	(E)-48-Dimethyl-137-nonatriene; Cystophorene	TRUE	NA	HMDB35792; HMDB30944	xMSannotator
297.928	75.946	-0.007 (-0.016, 0.003)	0.161	2.84	HILIC	NA	NA	NA	NA	NA
301.118	42.143	-0.006 (-0.019, 0.007)	0.329	2.68	HILIC	NA	NA	NA	NA	NA
415.32	38.783	-0.006 (-0.013, 0.002)	0.119	2.53	HILIC	Setariol; Smilagenone	TRUE	NA	HMDB41583; HMDB36941	xMSannotator
304.049	94.829	-0.009 (-0.013, -0.005)	0	3.91	HILIC	NA	NA	NA	NA	NA
304.742	66.064	0.006 (-0.002, 0.015)	0.123	2.75	HILIC	NA	NA	NA	NA	NA
137.133	278.115	-0.006 (-0.015, 0.002)	0.123	2.76	HILIC	2-Carene; Camphene; ()-4-Carene; ()-beta-Phellandrene; (-)-beta-Phellandrene; Artemisiatriene; 7-Methyl-3-methylene-16-octadiene; p-Mentha-24-diene; 177-Trimethyltricyclo221026heptane; Sylveterpinolene; beta-Terpinene; alpha-Terpinene; Terpinolene; beta-Pinene; (-)-beta-Pinene; (-)-3-Thujene; (Z)-37-Dimethyl-137-octatriene; beta-Phellandrene; ()-4(10)-Thujene; (R)-alpha-Phellandrene; alpha-Phella…	TRUE	NA	HMDB59884; HMDB59839; HMDB59726; HMDB41634; HMDB41633; HMDB41574; HMDB38169; HMDB38150; HMDB38121; HMDB37046; HMDB36997; HMDB36995; HMDB36994; HMDB36560; HMDB36559; HMDB36116; HMDB36104; HMDB36081; HMDB36076; HMDB35851; HMDB35850; HMDB35658; HMDB35625; HMDB35619; HMDB35087; HMDB34970; HMDB34928; HMDB34697; HMDB33200; HMDB32473; HMDB30089; HMDB30088; HMDB06525; HMDB05806; HMDB04321; HMDB03375	xMSannotator
308.205	29.441	0.005 (-0.002, 0.013)	0.157	2.28	HILIC	NA	NA	NA	NA	NA
302.305	37.713	-0.006 (-0.013, 0.002)	0.124	2.41	HILIC	Sphinganine	FALSE	C00836	HMDB00269	In House Library
312.004	89.758	0.006 (-0.001, 0.012)	0.076	2.43	HILIC	NA	NA	NA	NA	NA
313.22	42.471	0.006 (-0.007, 0.019)	0.315	2.66	HILIC	NA	NA	NA	NA	NA
314.181	36.535	0.007 (-0.004, 0.018)	0.163	3.09	HILIC	NA	NA	NA	NA	NA
381.205	141.041	0.006 (-0.002, 0.013)	0.129	2.75	C18	(3alpha5alpha9xi10beta)-O-(3-Hydroxy-7-drimen-11-yl)umbelliferone; Gancaonin R; Assafoetidin; Foetidin; (-)-Farnesiferol C; Farnesiferol B; Farnesiferol A	TRUE	NA	HMDB39065; HMDB37588; HMDB33543; HMDB33271; HMDB29490; HMDB29489; HMDB29488	xMSannotator
330.246	37.973	-0.006 (-0.011, -0.001)	0.025	2.6	HILIC	NA	NA	NA	NA	NA
414.321	38.391	-0.005 (-0.013, 0.002)	0.14	2.31	HILIC	3-Hydroxy-9-hexadecenoylcarnitine	FALSE	NA	HMDB13333	xMSannotator
332.262	37.6	-0.005 (-0.01, 0.001)	0.077	2.01	HILIC	NA	NA	NA	NA	NA
343.872	69.037	-0.007 (-0.017, 0.002)	0.103	3.15	HILIC	NA	NA	NA	NA	NA
344.956	69.034	-0.005 (-0.01, -0.001)	0.033	2.34	HILIC	NA	NA	NA	NA	NA
217.089	31.299	0.005 (-0.002, 0.012)	0.142	2.4	C18	(R)-Bitalin A; S-1-2-(Acetyloxy)ethylbutyl ethanethioate	TRUE	NA	HMDB40358; HMDB37764	xMSannotator
349.981	90.771	-0.005 (-0.013, 0.003)	0.175	2.23	HILIC	NA	NA	NA	NA	NA
162.02	36.701	0.005 (-0.002, 0.012)	0.158	2.26	C18	Acetylcysteine	FALSE	C06809	HMDB01890	In House Library
354.932	282.931	-0.005 (-0.009, -0.001)	0.036	2.1	HILIC	NA	NA	NA	NA	NA
356.243	38.08	0.007 (-0.006, 0.019)	0.256	2.84	HILIC	NA	NA	NA	NA	NA
359.298	38.439	0.007 (-0.01, 0.024)	0.399	2.94	HILIC	NA	NA	NA	NA	NA
368.781	65.261	0.005 (-0.009, 0.019)	0.453	2.11	HILIC	NA	NA	NA	NA	NA
376.023	96.813	-0.007 (-0.011, -0.002)	0.009	2.85	HILIC	NA	NA	NA	NA	NA
284.128	38.349	0.006 (-0.003, 0.016)	0.174	2.7	HILIC	N-(p-Hydroxyphenyl)ethyl p-hydroxycinnamide; Anaxagoreine; 2-Methyl(3-phenylpropanoyl)aminobenzoic acid; N-2-Hydroxy-2-(4-hydroxyphenyl)ethylcinnamide; Morphinone; N-Phenylacetylphenylalanine	TRUE	NA	HMDB39521; HMDB34669; HMDB32845; HMDB30191; HMDB03563; HMDB02372	xMSannotator
379.007	91.139	-0.006 (-0.014, 0.001)	0.106	2.6	HILIC	NA	NA	NA	NA	NA
388.758	68.996	-0.005 (-0.019, 0.01)	0.499	2.05	HILIC	NA	NA	NA	NA	NA
281.247	292.307	0.007 (-0.004, 0.018)	0.175	3.13	HILIC	5-Octadecynoic acid; Ethyl 2E4Z-hexadecadienoate; Linalyl caprylate; Mangiferic acid; Linoelaidic acid; 10E12Z-Octadecadienoic acid; 9E11E-Octadecadienoic acid; Bovinic acid; Linoleic acid	TRUE	NA	HMDB31097; HMDB31051; HMDB30430; HMDB29800; HMDB06270; HMDB05048; HMDB05047; HMDB03797; HMDB00673	xMSannotator
395.162	100.444	0.005 (-0.003, 0.013)	0.181	2.17	HILIC	Loteprednol	FALSE	NA	HMDB15011	xMSannotator
397.936	84.263	0.007 (-0.001, 0.014)	0.069	2.79	HILIC	NA	NA	NA	NA	NA
406.091	92.771	-0.008 (-0.017, 0.001)	0.08	3.39	HILIC	NA	NA	NA	NA	NA
408.31	33.534	0.005 (-0.004, 0.015)	0.255	2.16	HILIC	NA	NA	NA	NA	NA
283.082	30.177	0.009 (-0.005, 0.023)	0.182	4.34	C18	D-Vacciniin; 2-O-Benzoyl-D-glucose; p-Cresol glucuronide	TRUE	NA	HMDB38492; HMDB34618; HMDB11686	xMSannotator
272.128	39.324	0.011 (-0.006, 0.028)	0.184	4.73	HILIC	Normorphine; (R)-Higenamine; ()-Tembamide; (EE)-Trichostachine; Norhydromorphone	TRUE	NA	HMDB41959; HMDB33103; HMDB30639; HMDB29374; HMDB14004	xMSannotator
212.101	91.485	0.005 (-0.003, 0.014)	0.185	2.3	HILIC	Zalcitabine	FALSE	NA	HMDB15078	xMSannotator
416.285	42.474	0.006 (-0.001, 0.013)	0.078	2.52	HILIC	NA	NA	NA	NA	NA
423.33	37.755	-0.006 (-0.013, 0.001)	0.103	2.57	HILIC	NA	NA	NA	NA	NA
426.74	64.991	0.006 (-0.003, 0.015)	0.155	2.54	HILIC	NA	NA	NA	NA	NA
433.283	44.175	-0.006 (-0.029, 0.017)	0.577	2.66	HILIC	NA	NA	NA	NA	NA
459.273	132.746	0.004 (-0.003, 0.011)	0.187	2.08	C18	Lucidenic acid N; 23-Secoporrigenin	TRUE	NA	HMDB38352; HMDB30909	xMSannotator
308.125	37.899	0.007 (-0.004, 0.019)	0.188	3.17	HILIC	Rutacridone; N-Acetylanonaine	TRUE	NA	HMDB33852; HMDB30349	xMSannotator
448.305	40.935	0.006 (-0.006, 0.018)	0.319	2.39	HILIC	NA	NA	NA	NA	NA
450.358	38.431	-0.006 (-0.015, 0.002)	0.131	2.74	HILIC	NA	NA	NA	NA	NA
463.869	68.988	-0.007 (-0.014, 0)	0.043	3.13	HILIC	NA	NA	NA	NA	NA
188.057	31.438	0.006 (-0.004, 0.015)	0.209	2.7	C18	N-Acetylglutamic acid	FALSE	CA1454	HMDB01138	In House Library
464.777	67.091	-0.006 (-0.018, 0.006)	0.33	2.4	HILIC	NA	NA	NA	NA	NA
465.924	84.052	-0.006 (-0.014, 0.002)	0.144	2.45	HILIC	NA	NA	NA	NA	NA
486.115	97.759	-0.005 (-0.011, 0.001)	0.121	2.09	HILIC	NA	NA	NA	NA	NA
493.367	38.126	0.005 (-0.001, 0.012)	0.107	2.27	HILIC	NA	NA	NA	NA	NA
499.31	49.434	0.006 (-0.014, 0.025)	0.544	2.44	HILIC	NA	NA	NA	NA	NA
524.708	37.623	0.005 (-0.005, 0.015)	0.277	2.17	HILIC	NA	NA	NA	NA	NA
536.577	66.798	0.006 (0.002, 0.01)	0.008	2.56	HILIC	NA	NA	NA	NA	NA
538.574	66.686	0.005 (-0.002, 0.012)	0.172	2.06	HILIC	NA	NA	NA	NA	NA
550.29	63.282	-0.006 (-0.015, 0.003)	0.2	2.48	HILIC	NA	NA	NA	NA	NA
557.915	37.263	0.006 (-0.001, 0.014)	0.097	2.67	HILIC	NA	NA	NA	NA	NA
558.421	38.619	0.005 (0.001, 0.009)	0.027	2.09	HILIC	NA	NA	NA	NA	NA
580.279	55.542	-0.005 (-0.016, 0.006)	0.367	2.01	HILIC	NA	NA	NA	NA	NA
590.723	66.138	-0.008 (-0.019, 0.002)	0.106	3.61	HILIC	NA	NA	NA	NA	NA
591.461	36.582	-0.005 (-0.017, 0.007)	0.416	2.06	HILIC	NA	NA	NA	NA	NA
137.024	87.681	0.005 (-0.004, 0.015)	0.213	2.63	C18	34-Dihydroxybenzaldehyde; Sesamol; alpha-Furyl methyl diketone; 2-Methoxy-14-benzoquinone; Gentisate aldehyde; 3-Hydroxybenzoic acid; Salicylic acid; 4-Hydroxybenzoic acid	TRUE	NA	HMDB59965; HMDB33812; HMDB32920; HMDB32576; HMDB04062; HMDB02466; HMDB01895; HMDB00500	xMSannotator
598.529	67.289	0.008 (0.001, 0.015)	0.043	3.25	HILIC	NA	NA	NA	NA	NA
599.464	35.889	-0.005 (-0.013, 0.002)	0.165	2.2	HILIC	NA	NA	NA	NA	NA
608.949	36.537	0.005 (-0.004, 0.013)	0.22	2.1	HILIC	NA	NA	NA	NA	NA
672.776	78.73	-0.005 (-0.015, 0.005)	0.304	2.16	HILIC	NA	NA	NA	NA	NA
684.802	77.147	-0.005 (-0.01, 0)	0.044	2.28	HILIC	NA	NA	NA	NA	NA
712.673	66.609	-0.007 (-0.016, 0.003)	0.182	2.78	HILIC	NA	NA	NA	NA	NA
714.534	66.366	0.005 (-0.002, 0.011)	0.129	2.09	HILIC	NA	NA	NA	NA	NA
718.619	65.491	-0.006 (-0.017, 0.006)	0.307	2.45	HILIC	NA	NA	NA	NA	NA
742.76	80.561	-0.005 (-0.009, -0.001)	0.019	2.15	HILIC	NA	NA	NA	NA	NA
138.055	77.098	0.005 (-0.003, 0.013)	0.219	2.03	HILIC	Trigonelline	FALSE	C01004	HMDB00875	In House Library
824.418	66.027	0.005 (-0.003, 0.012)	0.198	2.03	HILIC	NA	NA	NA	NA	NA
874.336	81.897	-0.006 (-0.014, 0.001)	0.09	2.69	HILIC	NA	NA	NA	NA	NA
878.735	81.454	-0.008 (-0.02, 0.004)	0.2	3.31	HILIC	NA	NA	NA	NA	NA
95.068	54.297	0.008 (-0.013, 0.028)	0.424	3.33	HILIC	NA	NA	NA	NA	NA
108.054	33.797	0.004 (-0.01, 0.019)	0.501	2.1	C18	NA	NA	NA	NA	NA
1131.66	210.36	-0.005 (-0.014, 0.004)	0.234	2.5	C18	NA	NA	NA	NA	NA
126.003	31.093	-0.005 (-0.017, 0.008)	0.398	2.26	C18	NA	NA	NA	NA	NA
136.877	28.007	-0.005 (-0.018, 0.008)	0.398	2.37	C18	NA	NA	NA	NA	NA
195.138	281.56	-0.009 (-0.024, 0.007)	0.231	3.64	HILIC	(22-Diethoxyethyl)benzene; (S)-Neolyratyl acetate; 1-(2-Furanyl)-1-octanone; 8-Ocimenyl acetate; Menthadienyl acetate; Carvyl acetate; (R)-2-Acetoxy-p-mentha-18-diene; Perillyl acetate; (S)-p-Mentha-18-dien-10-yl acetate; (2S4R)-p-Mentha-1(7)5-dien-2-ol acetate; Ethyl (2E4Z7Z)-Decatrienoate; Ethyl (2E4E7Z)-Decatrienoate; ()-Myrtenyl acetate; Neocnidilide; Hexylresorcinol; (SZ)-Lyratol acetate; 4-…	TRUE	NA	HMDB41610; HMDB41497; HMDB40439; HMDB39685; HMDB38292; HMDB38046; HMDB37389; HMDB37231; HMDB37018; HMDB35801; HMDB35376; HMDB35375; HMDB35126; HMDB34450; HMDB32567; HMDB31840; HMDB14018	xMSannotator
138.876	27.943	-0.007 (-0.022, 0.008)	0.323	3.25	C18	NA	NA	NA	NA	NA
147.986	33.115	-0.006 (-0.016, 0.004)	0.197	2.93	C18	NA	NA	NA	NA	NA
151.026	32.672	0.005 (-0.004, 0.014)	0.233	2.49	C18	Xanthine	FALSE	C00385	HMDB00292	In House Library
155.066	37.555	0.004 (-0.001, 0.01)	0.106	2.16	C18	NA	NA	NA	NA	NA
158.037	38.331	0.009 (-0.002, 0.019)	0.086	4.27	C18	NA	NA	NA	NA	NA
188.002	32.223	0.005 (-0.004, 0.014)	0.233	2.41	C18	2-aminophenol sulphate; Lanthionine ketimine	TRUE	NA	HMDB61116; HMDB04823	xMSannotator
151.087	38.41	0.007 (-0.005, 0.02)	0.238	3.1	HILIC	2-Acetyl-35-dimethylpyrazine; 2-Acetyl-36-dimethylpyrazine; 78-Dihydro-3-methylpyrrolo12-apyrimidin-2(6H)-one; 2-Acetyl-3-ethylpyrazine; 6-Methylnicotinamide	TRUE	NA	HMDB39999; HMDB39998; HMDB38513; HMDB29410; HMDB13704	xMSannotator
162.996	33.09	-0.01 (-0.016, -0.004)	0.006	4.96	C18	NA	NA	NA	NA	NA
166.009	27.789	-0.004 (-0.009, 0.001)	0.089	2.07	C18	NA	NA	NA	NA	NA
170.082	268.138	0.005 (-0.003, 0.012)	0.186	2.29	C18	NA	NA	NA	NA	NA
101.06	288.378	-0.006 (-0.016, 0.005)	0.239	2.46	HILIC	Dihydro-3-methyl-2(3H)-furanone; Ethyl acrylate; Dihydro-5-methyl-2(3H)-furanone; 2-Pentenoic acid; Methyl methacrylate; Isopropenyl acetate; 24-Pentanedione; 4-Pentenoic acid; 23-Pentanedione; Dihydro-2-methyl-3(2H)-furanone; Angelic acid; Glutaral; 3-Methylbutyrolactone; 2-Ethylacrylic acid; Tiglic acid; Senecioic acid	TRUE	NA	HMDB35143; HMDB33978; HMDB33840; HMDB32459; HMDB32385; HMDB32351; HMDB31648; HMDB31602; HMDB31598; HMDB31178; HMDB29608; HMDB29599; HMDB02167; HMDB01862; HMDB01470; HMDB00509	xMSannotator
172.023	36.604	-0.007 (-0.016, 0.002)	0.112	3.39	C18	NA	NA	NA	NA	NA
172.999	27.723	0.004 (-0.005, 0.013)	0.284	2.14	C18	NA	NA	NA	NA	NA
173.995	33.374	0.004 (-0.009, 0.017)	0.473	2.02	C18	NA	NA	NA	NA	NA
184.013	27.77	-0.005 (-0.018, 0.009)	0.427	2.27	C18	NA	NA	NA	NA	NA
187.014	33.238	-0.009 (-0.029, 0.012)	0.363	4.17	C18	NA	NA	NA	NA	NA
223.108	60.097	-0.006 (-0.016, 0.004)	0.239	2.4	HILIC	Phenylalanyl-Glycine; Glycyl-Phenylalanine	TRUE	NA	HMDB28995; HMDB28848	xMSannotator
189.067	63.388	-0.009 (-0.026, 0.008)	0.251	4.34	C18	6-Hydroxy-1H-indole-3-acetamide	FALSE	NA	HMDB31173	xMSannotator
403.296	242.279	0.006 (-0.005, 0.017)	0.253	2.82	C18	11-Carboxy-gamma-chromanol; MG(22:5(7Z10Z13Z16Z19Z)0:00:0); MG(22:5(4Z7Z10Z13Z16Z)0:00:0); MG(0:022:5(7Z10Z13Z16Z19Z)0:0); MG(0:022:5(4Z7Z10Z13Z16Z)0:0)	TRUE	NA	HMDB12517; HMDB11586; HMDB11585; HMDB11556; HMDB11555	xMSannotator
190.006	34.381	0.005 (-0.005, 0.015)	0.283	2.44	C18	NA	NA	NA	NA	NA
192.059	29.108	0.005 (-0.006, 0.016)	0.346	2.33	C18	NA	NA	NA	NA	NA
200.041	32.191	-0.006 (-0.019, 0.007)	0.305	2.86	C18	NA	NA	NA	NA	NA
201.023	35.16	0.006 (-0.009, 0.021)	0.382	2.87	C18	NA	NA	NA	NA	NA
206.944	27.321	0.006 (-0.007, 0.018)	0.327	2.76	C18	NA	NA	NA	NA	NA
215.014	30.592	-0.005 (-0.017, 0.008)	0.403	2.29	C18	NA	NA	NA	NA	NA
291.069	63.179	-0.006 (-0.017, 0.005)	0.262	2.53	HILIC	N-Dedimethylchlorpromazine; Dedimethylchlorpromazine; Isoprothiolane	TRUE	NA	HMDB61160; HMDB61134; HMDB31779	xMSannotator
214.012	90.947	-0.005 (-0.015, 0.004)	0.272	2.17	HILIC	L-Aspartyl-4-phosphate	FALSE	NA	HMDB12250	xMSannotator
226.018	34.225	0.01 (-0.01, 0.03)	0.288	4.77	C18	NA	NA	NA	NA	NA
229.019	51.628	-0.004 (-0.014, 0.005)	0.278	2.2	C18	NA	NA	NA	NA	NA
229.081	76.137	-0.008 (-0.027, 0.011)	0.352	3.91	C18	NA	NA	NA	NA	NA
141.091	287.254	0.007 (-0.007, 0.021)	0.275	2.99	HILIC	2-Propyl-24-pentadienoic acid; 344-Trimethyl-12-cyclopentanedione; Ethyl sorbate; 3-Isopropyl-12-cyclopentanedione; 355-Trimethyl-12-cyclopentanedione; 4-Ethyl-2-hydroxy-3-methyl-2-cyclopenten-1-one; 2-Hydroxy-345-trimethyl-2-cyclopenten-1-one; 3-Propyl-12-cyclopentanedione; Allyl tiglate; Ethyl 2-methyl-34-pentadienoate; 3-Ethyl-5-methyl-12-cyclopentanedione; 3-Ethyl-2-hydroxy-4-methyl-2-cyclope…	TRUE	NA	HMDB60682; HMDB40526; HMDB40463; HMDB39681; HMDB39680; HMDB39673; HMDB39652; HMDB39651; HMDB37625; HMDB37196; HMDB37167; HMDB36176; HMDB32311	xMSannotator
236.009	33.242	0.005 (-0.006, 0.016)	0.298	2.54	C18	NA	NA	NA	NA	NA
239.022	34.366	0.008 (-0.008, 0.024)	0.279	3.88	C18	NA	NA	NA	NA	NA
239.085	27.727	-0.006 (-0.019, 0.007)	0.303	2.92	C18	NA	NA	NA	NA	NA
240.021	30.918	0.005 (0, 0.01)	0.056	2.36	C18	NA	NA	NA	NA	NA
240.975	28.767	-0.01 (-0.033, 0.012)	0.315	4.97	C18	NA	NA	NA	NA	NA
244.965	33.454	0.006 (-0.004, 0.015)	0.211	2.76	C18	NA	NA	NA	NA	NA
246.006	33.215	0.008 (-0.005, 0.02)	0.207	3.69	C18	NA	NA	NA	NA	NA
247.908	41.173	0.006 (-0.007, 0.018)	0.309	2.84	C18	NA	NA	NA	NA	NA
254.994	34.006	0.006 (-0.006, 0.019)	0.252	3.18	C18	NA	NA	NA	NA	NA
231.051	31.261	0.006 (-0.006, 0.018)	0.29	2.87	C18	Hexahydro-23alpha-dimethylspiro13-dithiolo45-bfuran-23(2H)-furan; Hexahydro-24-dimethylspiro13-dithiolo45-cfuran-23(2H)-furan; (2E11Z)-5-5-(Methylthio)-4-penten-2-ynyl-2-furanacrolein	TRUE	NA	HMDB37809; HMDB37808; HMDB31070	xMSannotator
269.01	33.942	0.007 (-0.005, 0.018)	0.234	3.19	C18	NA	NA	NA	NA	NA
274.002	27.462	0.005 (-0.003, 0.012)	0.167	2.36	C18	NA	NA	NA	NA	NA
279.204	223.294	-0.013 (-0.032, 0.005)	0.129	6.57	C18	NA	NA	NA	NA	NA
281.124	29.849	0.005 (-0.007, 0.017)	0.344	2.5	C18	NA	NA	NA	NA	NA
281.22	241.2	-0.006 (-0.017, 0.005)	0.258	2.87	C18	NA	NA	NA	NA	NA
282.164	241.132	-0.005 (-0.007, -0.002)	0.002	2.25	C18	NA	NA	NA	NA	NA
309.119	33.951	0.005 (-0.006, 0.015)	0.322	2.24	C18	Desloratadine	FALSE	NA	HMDB15102	xMSannotator
283.103	34.333	-0.006 (-0.013, 0)	0.057	3.1	C18	NA	NA	NA	NA	NA
286.945	31.827	0.006 (-0.009, 0.021)	0.357	2.98	C18	NA	NA	NA	NA	NA
149.027	101.243	-0.005 (-0.016, 0.006)	0.326	2.13	HILIC	2-Oxo-4-methylthiobutanoic acid	FALSE	NA	HMDB01553	xMSannotator
296.267	253.874	-0.005 (-0.008, -0.001)	0.014	2.36	C18	NA	NA	NA	NA	NA
352.086	35.6	0.005 (-0.006, 0.015)	0.341	2.21	C18	4-Hydroxybenzyl isothiocyanate 4-acetylrhamnoside; Acenocoumarol	TRUE	NA	HMDB32802; HMDB15487	xMSannotator
171.076	71.075	-0.004 (-0.015, 0.006)	0.344	2.16	C18	L-prolyl-L-glycine; Glycylproline	TRUE	NA	HMDB11178; HMDB00721	xMSannotator
255.124	29.772	-0.006 (-0.021, 0.009)	0.347	3.09	C18	2-4-(3-Hydroxypropyl)-2-methoxyphenoxy-13-propanediol; 1-Methoxy-1-(245-trimethoxyphenyl)-2-propanol	TRUE	NA	HMDB40352; HMDB31772	xMSannotator
312.143	35.633	-0.006 (-0.02, 0.008)	0.348	2.89	C18	NA	NA	NA	NA	NA
306.955	54.299	-0.005 (-0.018, 0.008)	0.373	2.52	C18	Alphachloralose	FALSE	NA	HMDB31727	xMSannotator
317.207	222.92	-0.005 (-0.008, -0.002)	0.007	2.29	C18	NA	NA	NA	NA	NA
318.228	241.228	-0.005 (-0.009, -0.001)	0.026	2.24	C18	NA	NA	NA	NA	NA
319.222	241.034	-0.006 (-0.015, 0.004)	0.212	2.74	C18	NA	NA	NA	NA	NA
319	33.435	-0.006 (-0.016, 0.005)	0.249	2.72	C18	NA	NA	NA	NA	NA
139.058	78.823	0.005 (-0.007, 0.018)	0.382	2.29	HILIC	2-Ethylbenzenethiol; 2-Phenylethanethiol; (-)-1-Phenylethylmercaptan; 26-Dimethylbenzenethiol; Benzyl methyl sulfide	TRUE	NA	HMDB41361; HMDB32637; HMDB32467; HMDB32019; HMDB31314	xMSannotator
335.954	35.934	-0.006 (-0.02, 0.007)	0.283	3.14	C18	NA	NA	NA	NA	NA
349.969	36.099	-0.006 (-0.022, 0.011)	0.437	2.8	C18	NA	NA	NA	NA	NA
314.123	130.96	0.005 (-0.008, 0.017)	0.386	2.36	C18	N-Hydroxysaxitoxin; Neosaxitoxin	TRUE	NA	HMDB33664; HMDB29369	xMSannotator
355.035	29.826	0.007 (-0.007, 0.022)	0.278	3.5	C18	NA	NA	NA	NA	NA
433.262	187.203	-0.005 (-0.016, 0.007)	0.388	2.21	C18	Erinacine C; Butyl oleate sulfate; (12S15S)-15-O-Demethyl-1029-dideoxy-1112-dihydro-striatin C	TRUE	NA	HMDB40389; HMDB37511; HMDB33030	xMSannotator
359.244	194.506	0.005 (-0.003, 0.012)	0.199	2.26	C18	NA	NA	NA	NA	NA
361.956	55.763	0.004 (-0.005, 0.013)	0.292	2.12	C18	NA	NA	NA	NA	NA
362.005	232.193	0.005 (-0.001, 0.011)	0.097	2.38	C18	NA	NA	NA	NA	NA
368.899	136.697	-0.004 (-0.017, 0.009)	0.451	2.05	C18	NA	NA	NA	NA	NA
374.99	36.804	-0.006 (-0.015, 0.002)	0.135	2.97	C18	NA	NA	NA	NA	NA
442.352	38.896	-0.009 (-0.03, 0.013)	0.405	3.68	HILIC	3-Hydroxy-9Z-octadecenoylcarnitine; 3-Hydroxy-11Z-octadecenoylcarnitine	TRUE	NA	HMDB13340; HMDB13339	xMSannotator
253.216	278.672	0.006 (-0.01, 0.021)	0.43	2.41	HILIC	Ethyl (ZZ)-58-tetradecadienoate; Geranyl 2-ethylbutyrate; D6-Ambrettolide; Isoambrettolide; (Z)-7-Hexadecen-116-olide; Linalyl hexanoate; Geranyl hexanoate; 7Z10Z-Hexadecadienoic acid	TRUE	NA	HMDB39131; HMDB38255; HMDB37805; HMDB32340; HMDB31086; HMDB30429; HMDB29351; HMDB00477	xMSannotator
384.157	35.365	-0.005 (-0.02, 0.01)	0.475	2.28	C18	NA	NA	NA	NA	NA
402.276	215.586	0.004 (0, 0.008)	0.052	2.02	C18	NA	NA	NA	NA	NA
593.333	40.332	-0.005 (-0.019, 0.009)	0.441	2.16	HILIC	Mesobilirubinogen	FALSE	NA	HMDB01898	xMSannotator
404.108	232.24	0.005 (-0.003, 0.013)	0.195	2.35	C18	NA	NA	NA	NA	NA
115.075	287.706	0.006 (-0.011, 0.022)	0.459	2.38	HILIC	epsilon-Caprolactone; Methyl 4-pentenoate; Ethyl crotonate; 5-Oxohexanal; Prenyl formate; 2-Methyl-3-pentenoic acid; 4-Methyl-2-pentenoic acid; 2-Methyl-2-pentenoic acid; 4-Methyl-23-pentanedione; 3-Hexenoic acid; 34-Hexanedione; 23-Hexanedione; 2-Methyl-4-pentenoic acid; Allyl propionate; trans-Hex-2-enoic acid; Gamma-Caprolactone; Delta-Hexanolactone	TRUE	NA	HMDB60476; HMDB40328; HMDB39581; HMDB33568; HMDB32490; HMDB31562; HMDB31561; HMDB31560; HMDB31559; HMDB31501; HMDB31492; HMDB31491; HMDB31158; HMDB29487; HMDB10719; HMDB03843; HMDB00453	xMSannotator
408.224	150.155	0.004 (-0.005, 0.014)	0.3	2.12	C18	NA	NA	NA	NA	NA
408.26	201.785	0.006 (-0.005, 0.017)	0.246	2.93	C18	NA	NA	NA	NA	NA
426.899	54.428	-0.005 (-0.013, 0.004)	0.247	2.26	C18	NA	NA	NA	NA	NA
246.018	95.828	-0.007 (-0.028, 0.014)	0.474	3.11	HILIC	4-Hydroxyclonidine; Guanfacine	TRUE	NA	HMDB60555; HMDB15153	xMSannotator
451.171	177.277	0.004 (-0.001, 0.01)	0.098	2.13	C18	NA	NA	NA	NA	NA
454.86	66.307	0.005 (-0.004, 0.014)	0.191	2.63	C18	NA	NA	NA	NA	NA
331.248	38.295	-0.006 (-0.022, 0.011)	0.487	2.36	HILIC	(9S10E12S13S)-91213-Trihydroxy-10-octadecenoic acid; 5812-Trihydroxy-9-octadecenoic acid; 91013-TriHOME; 91213-TriHOME	TRUE	NA	HMDB38555; HMDB30936; HMDB04710; HMDB04708	xMSannotator
472.654	32.49	-0.004 (-0.011, 0.002)	0.123	2.2	C18	NA	NA	NA	NA	NA
500.953	37.439	-0.009 (-0.029, 0.01)	0.288	4.54	C18	NA	NA	NA	NA	NA
507.441	215.759	-0.007 (-0.011, -0.002)	0.009	3.21	C18	NA	NA	NA	NA	NA
508.445	215.798	-0.005 (-0.007, -0.002)	0.002	2.33	C18	NA	NA	NA	NA	NA
515.239	159.605	0.005 (-0.004, 0.014)	0.259	2.28	C18	NA	NA	NA	NA	NA
520.693	33.788	-0.004 (-0.016, 0.008)	0.438	2.01	C18	NA	NA	NA	NA	NA
530.429	277.955	0.004 (-0.004, 0.012)	0.243	2.03	C18	NA	NA	NA	NA	NA
541.37	192.109	0.006 (-0.004, 0.017)	0.2	3.11	C18	NA	NA	NA	NA	NA
556.445	281.242	0.005 (-0.003, 0.012)	0.179	2.33	C18	NA	NA	NA	NA	NA
557.457	218.241	-0.005 (-0.009, -0.002)	0.009	2.6	C18	NA	NA	NA	NA	NA
566.514	240.799	-0.005 (-0.009, 0)	0.045	2.23	C18	NA	NA	NA	NA	NA
571.437	246.774	0.005 (-0.001, 0.011)	0.072	2.63	C18	NA	NA	NA	NA	NA
235.206	280.176	0.006 (-0.015, 0.027)	0.511	2.59	HILIC	26-Di-tert-butyl-4-ethylphenol	FALSE	NA	HMDB40179	xMSannotator
591.463	241.127	0.004 (-0.003, 0.012)	0.235	2.01	C18	NA	NA	NA	NA	NA
596.394	183.062	0.005 (0, 0.01)	0.05	2.43	C18	NA	NA	NA	NA	NA
609.488	222.884	-0.005 (-0.009, -0.001)	0.03	2.3	C18	NA	NA	NA	NA	NA
622.937	55.432	0.004 (-0.002, 0.011)	0.155	2.09	C18	NA	NA	NA	NA	NA
88.663	224.268	-0.004 (-0.013, 0.004)	0.274	2.16	C18	NA	NA	NA	NA	NA
95.67	232.686	0.008 (-0.011, 0.027)	0.358	3.88	C18	NA	NA	NA	NA	NA

## Sheet: TableS9.Mummichog_lipidmeds
Table S9. Top enriched pathways associated with Parkinson's Disease-related microbiome from Mummichog, adjusted for lipid-lowering medication use.
Pathway	Pathway total # of Metabolites	Total # of Hits	Statistically Significant # of Hits	Expected # of Hits	P(Fisher)*	P(EASE)*	P(Gamma)*
Fatty Acid Metabolism	63	21	10	7.3685	0.001311	0.0054306	0.028097
Fatty acid activation	74	61	19	8.6551	0.0056451	0.012431	0.028359
Linoleate metabolism	46	39	12	5.3802	0.028405	0.062245	0.030309
De novo fatty acid biosynthesis	106	51	14	12.398	0.048066	0.091022	0.031514
Glycerophospholipid metabolism	156	58	13	18.246	0.1978	0.30001	0.04246
Vitamin B3 (nicotinate and nicotinamide) metabolism	28	22	6	3.2749	0.17082	0.3326	0.04461
Prostaglandin formation from dihomo gama-linoleic acid	11	8	3	1.2866	0.14923	0.4179	0.051009
Polyunsaturated fatty acid biosynthesis	21	9	3	2.4562	0.19627	0.48157	0.056678
Drug metabolism - cytochrome P450	53	50	10	6.1989	0.37057	0.51332	0.05986
Alanine and Aspartate Metabolism	30	23	5	3.5088	0.37261	0.58616	0.068274
Glycosphingolipid metabolism	67	36	7	7.8364	0.44227	0.61532	0.072174
Nitrogen metabolism	6	5	2	0.70177	0.21108	0.6156	0.072213
Phytanic acid peroxisomal oxidation	34	21	4	3.9767	0.51176	0.73476	0.092842
Nucleotide Sugar Metabolism	7	7	2	0.81873	0.35189	0.73795	0.093534
Pyrimidine metabolism	70	60	10	8.1873	0.61778	0.74137	0.094286
Selenoamino acid metabolism	35	22	4	4.0936	0.55105	0.76415	0.099595
Glutamate metabolism	15	15	3	1.7544	0.50065	0.76422	0.099612
* Fisher p-values was calculated based on Fisher’s exact test; EASE p value is a more stringent modified Fisher’s exact test p-value; Gamma p-value was calculated based on permutation tests that randomly resamples the reference list to create a Gamma null distribution.

## Sheet: FS1.Genera Asso w PD 
Figure S1. Genera abundance associated with PD in PEG study
Genera with taxonomic abundance associated with PD status. Compared to non-PD controls, a positive coefficient indicates higher abundance in individuals with PD, while a negative coefficient indicates lower abundance in individuals with PD.

[truncated: 4 more sheets: FS2.Corr Metab x Microbe, FS3. Mummichog_HEI, FS4. Mummichog_B6, FS5.Mummichog_Lipidmeds]
